# Supplementary material for: The N6-methyladenosine-mediated lncRNA WEE2-AS1 promotes glioblastoma progression by stabilizing RPN2
Source: Theranostics. 2022 Aug 29;12(14):6363–79. doi: 10.7150/thno.74600 (PMC9475453; doi:10.7150/thno.74600)
Supplement: Supplementary file 1 — Supplementary materials and methods, figures and tables. [file thnov12p6363s1.zip]

Archive with 6 entries (6 files):
- Supplementary Table S2.xlsx
- Supplementary Table S3.xlsx
- Supplementary Table S4.xlsx
- Supplementary Table S5.xlsx
- Supplementary Table S6.xlsx
- Supplementary Figure and method and Table S1.docx
