# Supplementary material for: The N6-methyladenosine-mediated lncRNA WEE2-AS1 promotes glioblastoma progression by stabilizing RPN2
Source: Theranostics. 2022 Aug 29;12(14):6363–79. doi: 10.7150/thno.74600 (PMC9475453; doi:10.7150/thno.74600)
Supplement: Supplementary file 1 — Supplementary materials and methods, figures and tables. [file thnov12p6363s1.zip › Supplementary Table S2.xlsx]

## Sheet: S2-1
Table S2-1: Genes differentially expressed in GBM samples, compared with NBTs in Qilu dataset.
gene_name	gene_id	logFC	pvalue	FDR	GBM AveExpr
XIST	ENSG00000229807	9.5604	3.89e-16	3.58e-14	99.8048
H19	ENSG00000130600	9.35633	2.08e-18	2.57e-16	249.031
LINC02249	ENSG00000225930	9.30336	9.58e-22	2.18e-19	0.50106
AC008750.7	ENSG00000268889	8.99759	2.21e-24	8.75e-22	0.861984
LINC01449	ENSG00000224017	7.88566	1.73e-16	1.7e-14	0.122793
FOXD3-AS1	ENSG00000230798	7.83834	7.58e-14	5.12e-12	5.7654
CCDC26	ENSG00000229140	7.76014	1.53e-09	5.02e-08	1.73453
HOXD-AS2	ENSG00000237380	7.30029	1.96e-15	1.69e-13	2.94681
AL354793.1	ENSG00000230105	7.2188	3.34e-16	3.14e-14	2.19734
OSMR-AS1	ENSG00000249740	6.45941	4.96e-26	2.68e-23	1.75942
TFAP2A-AS1	ENSG00000229950	6.06681	1.41e-09	4.68e-08	2.09038
LINC02308	ENSG00000258675	6.04406	2.38e-07	4.56e-06	1.53004
WARS2-IT1	ENSG00000224238	6.03599	5.38e-11	2.3e-09	1.01365
HOTAIRM1	ENSG00000233429	5.79628	2.42e-09	7.6e-08	8.10409
LINC02598	ENSG00000256155	5.58954	7.31e-06	9.08e-05	1.97601
AC091932.1	ENSG00000260981	5.54471	2.39e-07	4.56e-06	3.05081
AC090692.1	ENSG00000254919	5.51026	1.32e-12	7.06e-11	14.8453
AC091917.2	ENSG00000248876	5.30374	3.8e-07	6.82e-06	1.25126
AP000696.1	ENSG00000231324	5.20268	2.21e-05	0.000237633	1.62995
CRNDE	ENSG00000245694	5.18451	2.52e-24	9.1e-22	21.8139
LINC02732	ENSG00000254416	5.05497	0.00246951	0.0118833	1.74259
AL590004.3	ENSG00000260604	4.80918	1.95e-14	1.44e-12	2.01426
AL139118.1	ENSG00000231575	4.80218	3.84e-05	0.00037783	0.512851
LINC01993	ENSG00000204277	4.77359	0.000330904	0.0023898	0.405007
AL161729.3	ENSG00000271384	4.68068	7.14e-07	1.21e-05	0.528984
AC012558.1	ENSG00000226426	4.6178	6.67e-08	1.44e-06	0.580686
LINC01206	ENSG00000242512	4.59134	3.77e-07	6.8e-06	5.16469
HOXB-AS1	ENSG00000230148	4.58078	0.000422341	0.00295161	0.997656
AC090337.1	ENSG00000264705	4.53753	7.09e-09	1.97e-07	1.38005
AC245008.1	ENSG00000273406	4.48819	1.15e-06	1.86e-05	0.458106
LINC02587	ENSG00000229108	4.48537	1.69e-05	0.000190644	5.94925
AC004852.2	ENSG00000278254	4.45342	1.08e-07	2.2e-06	8.43511
AL390755.1	ENSG00000275830	4.42717	1.87e-20	3.52e-18	43.838
AC010273.3	ENSG00000250237	4.40578	2.22e-06	3.35e-05	2.83258
AC019068.1	ENSG00000233611	4.32173	0.00672502	0.0263042	1.55192
AF233439.1	ENSG00000245857	4.27018	0.000627916	0.00405428	0.651559
AC015727.1	ENSG00000263220	4.24083	1.56e-05	0.000178028	0.879225
AC092112.1	ENSG00000256084	4.22833	1.37e-05	0.000160252	1.81981
AC027281.1	ENSG00000262890	4.2249	0.000322914	0.00233599	2.81957
LINC00689	ENSG00000231419	4.19963	2.67e-05	0.000279691	8.69138
AC093382.1	ENSG00000226276	4.19886	3.2e-07	5.84e-06	0.977901
AL136221.1	ENSG00000276434	4.15171	0.000205752	0.00156446	0.614823
AC012409.3	ENSG00000277135	4.15123	9.4e-06	0.000113934	1.12991
MIR924HG	ENSG00000267374	4.10631	0.0107526	0.0378793	2.03792
DNM3OS	ENSG00000230630	4.04588	1.89e-08	4.81e-07	0.870563
LINC01224	ENSG00000269416	4.02723	6.03e-07	1.04e-05	2.02623
AC026904.2	ENSG00000253688	3.96671	0.000135223	0.00109508	0.261617
AL138759.1	ENSG00000244332	3.96493	0.00847644	0.0315297	4.84453
LINC00648	ENSG00000259129	3.9487	0.0127671	0.0431825	0.787696
AL078582.1	ENSG00000284615	3.93292	0.000957711	0.00570594	0.899845
AL132655.1	ENSG00000268333	3.87569	7.22e-19	1.01e-16	1.38759
AC010729.2	ENSG00000242540	3.87416	0.000594802	0.00386934	0.899422
LINC02432	ENSG00000248810	3.83696	6.99e-05	0.000622136	0.518383
GNAS-AS1	ENSG00000235590	3.82527	2.51e-09	7.81e-08	2.71579
AC097713.1	ENSG00000228162	3.81964	0.0104123	0.0371342	3.40492
ERVK9-11	ENSG00000269486	3.80072	7.54e-09	2.08e-07	1.40494
LINC01965	ENSG00000256637	3.76293	0.00721084	0.0277281	3.15125
LINC02605	ENSG00000261618	3.74201	2.5e-05	0.000264329	0.76152
STK32A-AS1	ENSG00000250343	3.71055	0.000963065	0.0057145	3.50279
AL133330.1	ENSG00000251194	3.70862	5.63e-12	2.74e-10	4.67051
AL355916.1	ENSG00000232774	3.70745	0.00267065	0.0126403	0.426725
AC125611.4	ENSG00000258334	3.69448	0.00049643	0.00337666	0.283501
AC084782.3	ENSG00000277245	3.66908	7.68e-07	1.28e-05	1.81796
AL356481.3	ENSG00000280758	3.63401	0.000153666	0.00121528	0.543826
LINC01504	ENSG00000225434	3.62541	0.00352651	0.0158569	0.705036
Z99289.2	ENSG00000270661	3.61776	3.84e-11	1.71e-09	1.87924
AC130324.3	ENSG00000275185	3.6175	1.12e-07	2.27e-06	2.84585
FEZF1-AS1	ENSG00000230316	3.61474	2.37e-05	0.000252068	5.58292
AC027335.1	ENSG00000250001	3.56628	3.87e-12	1.92e-10	3.58201
AP000553.2	ENSG00000272954	3.53081	5.98e-05	0.000549589	0.995129
AL109659.2	ENSG00000272491	3.52508	3.21e-06	4.49e-05	2.4142
LEF1-AS1	ENSG00000232021	3.51911	0.000361273	0.00257051	1.69865
AC093865.1	ENSG00000273118	3.51905	0.0154682	0.0498996	0.550166
EP300-AS1	ENSG00000231993	3.50815	0.00082265	0.00505359	0.430802
LINC01929	ENSG00000267013	3.50405	0.000665465	0.00423299	0.14485
LINC02051	ENSG00000226859	3.5003	8.59e-05	0.000734336	1.0746
AC093010.2	ENSG00000259976	3.49082	0.000798246	0.00493316	104.062
AC007344.1	ENSG00000260850	3.48426	0.00634301	0.0250906	2.38484
AC010247.1	ENSG00000254887	3.46484	6.33e-05	0.000571804	0.600607
AP001636.3	ENSG00000255240	3.46204	0.00303438	0.0140522	0.724683
AC244517.6	ENSG00000279068	3.45781	7.04e-08	1.5e-06	4.69819
LACTB2-AS1	ENSG00000246366	3.43079	2.56e-07	4.83e-06	0.990782
LINC02266	ENSG00000272727	3.42106	0.000114083	0.00093826	0.715388
AC010655.2	ENSG00000240758	3.41419	4.96e-09	1.43e-07	14.5236
LINC02198	ENSG00000249352	3.41317	3.04e-05	0.000312252	1.01761
KIRREL1-IT1	ENSG00000226520	3.37891	5.13e-05	0.000491717	0.977406
AL049637.1	ENSG00000284700	3.35134	0.00585087	0.0235669	0.632533
LINC01117	ENSG00000224577	3.34916	0.000541716	0.00358876	1.10572
MIR155HG	ENSG00000234883	3.34641	2.65e-07	4.97e-06	2.9377
AC005790.1	ENSG00000274447	3.32182	0.000979256	0.00576362	0.551218
GAPLINC	ENSG00000266835	3.30701	8.15e-06	9.98e-05	1.08486
AC083806.3	ENSG00000275467	3.29068	6.6e-05	0.000592023	0.901662
AC061992.2	ENSG00000266970	3.28123	0.00168735	0.00889095	0.958794
AC008147.2	ENSG00000257298	3.27818	5.98e-07	1.03e-05	3.74728
AL355482.1	ENSG00000224810	3.2661	5.92e-05	0.000547367	0.616688
TCL6	ENSG00000187621	3.26025	0.000627742	0.00405428	0.209627
AC002407.2	ENSG00000283638	3.2528	0.00113981	0.00646243	0.314864
FOXD2-AS1	ENSG00000237424	3.24811	5.21e-09	1.49e-07	1.85166
AL590385.2	ENSG00000273112	3.23947	0.000246474	0.00181953	4.90834
AC005160.1	ENSG00000227658	3.23885	0.00104297	0.00604001	0.371016
AC093274.1	ENSG00000249359	3.23383	0.00554489	0.0225868	0.042962
AC064875.1	ENSG00000225649	3.2164	6.22e-08	1.36e-06	19.3771
LINC00606	ENSG00000226567	3.20594	0.000258578	0.0019024	0.794335
AL590652.1	ENSG00000227885	3.1869	0.00539256	0.0220077	0.685655
AC060766.7	ENSG00000267745	3.15849	8.59e-09	2.34e-07	5.142
AL358334.2	ENSG00000258711	3.15758	4.09e-08	9.26e-07	1.26776
LINC01235	ENSG00000270547	3.1315	0.000188217	0.00144367	4.46875
AC093620.1	ENSG00000241269	3.12947	0.0105979	0.0375176	1.6796
AC005162.1	ENSG00000233517	3.12405	0.00604746	0.0241786	1.64354
AC011476.3	ENSG00000267265	3.12065	5.06e-06	6.57e-05	3.24425
LINC01684	ENSG00000237484	3.11609	5.35e-06	6.91e-05	0.82497
RIC3-DT	ENSG00000246820	3.10109	5.39e-05	0.000511202	0.15709
AP006545.1	ENSG00000260949	3.08927	5.79e-08	1.29e-06	3.2885
HAS2-AS1	ENSG00000248690	3.08139	1.11e-07	2.25e-06	3.81653
AC083867.2	ENSG00000225559	3.07995	0.000309358	0.00224544	0.928523
DLEU1	ENSG00000176124	3.07606	0.000492854	0.00335762	6.65429
AC083964.1	ENSG00000272293	3.07395	2.81e-08	6.9e-07	2.95606
AL035665.1	ENSG00000229771	3.04172	0.00244811	0.0118198	0.252656
AP003119.3	ENSG00000261578	3.03579	1.53e-05	0.000176451	1.45532
AC110597.1	ENSG00000260578	3.02937	1.85e-05	0.000204919	6.09601
AC093788.1	ENSG00000273449	3.00598	7.43e-08	1.55e-06	2.44468
AC005224.2	ENSG00000266378	2.99307	0.00048772	0.00332789	1.08318
CDKN2B-AS1	ENSG00000240498	2.97336	7.45e-05	0.000657611	5.40248
AC091736.1	ENSG00000273219	2.96836	2.33e-06	3.47e-05	3.17286
AC002456.1	ENSG00000223969	2.96574	1.31e-05	0.000153455	4.63765
AL162727.1	ENSG00000233817	2.96292	0.00457981	0.0194375	0.0906576
LINC00565	ENSG00000260910	2.94973	0.000112331	0.000929146	1.65603
MROCKI	ENSG00000227502	2.94511	7.02e-07	1.2e-05	10.3022
MIR181A2HG	ENSG00000224020	2.94348	0.000180274	0.00139014	5.61125
AL021392.1	ENSG00000234869	2.94318	0.00613388	0.0244339	0.50113
ATP2A1-AS1	ENSG00000260442	2.90896	1.85e-05	0.000204919	3.62415
Z97200.1	ENSG00000271811	2.9084	3.07e-07	5.68e-06	10.0742
NFIA-AS2	ENSG00000237928	2.90559	7.99e-05	0.000695504	9.7799
TSIX	ENSG00000270641	2.90417	2.56e-06	3.74e-05	0.0318514
AL118505.1	ENSG00000278192	2.88304	6.87e-05	0.000613093	5.25633
AC026356.1	ENSG00000274964	2.87406	6.81e-08	1.46e-06	12.6338
AC010201.2	ENSG00000271327	2.85948	3.86e-09	1.17e-07	3.90925
AL079343.1	ENSG00000262119	2.85858	9.87e-06	0.000118559	26.1061
AL133215.2	ENSG00000273162	2.84948	9.32e-05	0.000786331	0.801455
AC083805.3	ENSG00000273805	2.83902	0.0103827	0.0370782	0.937271
AL356215.1	ENSG00000255521	2.81905	0.000242531	0.00179656	1.46529
ITGA6-AS1	ENSG00000232788	2.80827	0.00520398	0.0213793	0.663606
AC079075.1	ENSG00000259561	2.80478	0.00748347	0.0284978	0.436486
LINC01160	ENSG00000231346	2.79344	0.00352987	0.0158569	0.516895
AC113398.2	ENSG00000251456	2.78918	1.22e-07	2.45e-06	7.8609
AC091057.1	ENSG00000187951	2.78585	4.22e-06	5.6e-05	5.94978
AL359182.1	ENSG00000226334	2.77543	8.22e-06	0.000100411	1.38919
AL390957.1	ENSG00000285280	2.75851	0.00275929	0.0129949	0.339439
AL450344.1	ENSG00000224029	2.75231	0.000583066	0.00382173	0.790271
AC092042.1	ENSG00000227245	2.74334	0.00111165	0.00631675	0.758035
AL161935.1	ENSG00000223834	2.73675	0.0118092	0.0404485	1.04253
AC079866.2	ENSG00000256571	2.6959	3.49e-06	4.82e-05	3.91905
AL449423.1	ENSG00000266446	2.6892	1.69e-05	0.000190671	2.03735
AP002026.1	ENSG00000246090	2.68835	1.54e-07	3.05e-06	1.58762
EDNRB-AS1	ENSG00000225579	2.68327	0.0153975	0.0497085	0.313046
LINC01579	ENSG00000258754	2.67127	0.000851306	0.00518697	10.8789
LINC02204	ENSG00000280639	2.67058	0.00191079	0.00982887	0.239681
MALAT1	ENSG00000251562	2.66534	4.61e-10	1.66e-08	14812.1
AL359095.1	ENSG00000230001	2.66487	1.6e-06	2.49e-05	5.69909
AL035461.3	ENSG00000275632	2.65463	4e-06	5.37e-05	7.53265
AC025171.3	ENSG00000251131	2.65066	0.003012	0.0139656	1.3536
LINC01806	ENSG00000227403	2.64143	0.00490845	0.020481	0.193938
MIR503HG	ENSG00000223749	2.64125	3.87e-08	8.95e-07	4.44846
AC009812.4	ENSG00000260317	2.63989	2.64e-05	0.000277375	4.79869
AL132780.2	ENSG00000258457	2.60585	0.0124155	0.0422578	1.56503
LINC00472	ENSG00000233237	2.60216	0.000107714	0.000896094	20.1407
LINC00645	ENSG00000258548	2.60038	0.00213955	0.0107104	1.64656
LINC01934	ENSG00000234663	2.59223	0.000880616	0.00532059	0.748255
WAKMAR2	ENSG00000237499	2.59038	3.26e-06	4.54e-05	1.88482
LINC02082	ENSG00000242268	2.58796	0.00166917	0.00881665	3.84047
AL121827.2	ENSG00000275620	2.58415	0.000639721	0.00410989	15.1233
LINC02880	ENSG00000175967	2.58402	0.00454049	0.019371	0.521038
AC226118.1	ENSG00000249574	2.57457	0.00056585	0.00373151	0.363955
AF064860.2	ENSG00000231713	2.55934	2.64e-06	3.84e-05	1.01817
AC002553.2	ENSG00000275413	2.55671	3.78e-06	5.16e-05	3.02039
AC004492.1	ENSG00000272072	2.55411	9.65e-07	1.58e-05	7.71777
AC103923.1	ENSG00000235545	2.54432	6.73e-07	1.15e-05	7.39355
LINC00861	ENSG00000245164	2.54216	6.79e-05	0.000607267	0.367706
AC011447.3	ENSG00000267383	2.54177	1.16e-06	1.86e-05	9.89047
AC002519.1	ENSG00000259810	2.53837	3.05e-05	0.000312637	0.364021
DISC1-IT1	ENSG00000226758	2.53556	0.000520391	0.00348948	1.3246
AC048341.1	ENSG00000257354	2.53398	1.55e-06	2.43e-05	4.96586
NALT1	ENSG00000237886	2.53246	2.72e-06	3.93e-05	1.1031
AC022034.1	ENSG00000237807	2.53009	0.000143447	0.00114369	8.94444
AC097717.1	ENSG00000232732	2.52566	0.000964696	0.0057145	0.553082
PCBP3-AS1	ENSG00000205424	2.52074	0.00700166	0.0271166	0.411404
AL161891.1	ENSG00000276672	2.51946	8.38e-06	0.000102098	2.2336
HCG15	ENSG00000227214	2.51725	4.01e-08	9.17e-07	1.73112
AC092675.1	ENSG00000222000	2.5116	0.00183653	0.00952615	4.06753
AL031430.1	ENSG00000284650	2.50919	0.00109086	0.00622568	2.88009
AC022726.1	ENSG00000267766	2.50773	0.00109836	0.00625199	1.2687
AC008467.1	ENSG00000249476	2.5062	0.000205774	0.00156446	2.1852
AC023908.3	ENSG00000261136	2.50318	1.44e-07	2.86e-06	2.12901
AP003352.1	ENSG00000245970	2.49732	5.26e-08	1.17e-06	0.997984
AL359715.1	ENSG00000233967	2.49655	0.00117229	0.00660329	5.34025
AC022079.1	ENSG00000273989	2.49243	1.56e-05	0.000178594	1.75717
LINC00880	ENSG00000243629	2.48772	0.00635674	0.0250906	0.767956
LINC02588	ENSG00000257842	2.485	0.0114869	0.0396586	2.8423
AOAH-IT1	ENSG00000230539	2.48121	7.74e-05	0.000678172	0.773989
AP000240.1	ENSG00000273017	2.47871	7.38e-06	9.14e-05	2.82957
AC114757.1	ENSG00000250863	2.47522	0.00140164	0.00767531	0.825486
C2orf91	ENSG00000205086	2.4688	0.00304419	0.0140696	0.303724
LNCTAM34A	ENSG00000234546	2.46704	0.00185256	0.00958639	2.33473
RFPL3S	ENSG00000205853	2.46141	0.0021675	0.0107407	2.07035
AL031686.1	ENSG00000283757	2.45874	5.69e-05	0.000531502	4.97252
AC011479.4	ENSG00000269653	2.45499	8.78e-05	0.0007491	0.919239
AC048344.4	ENSG00000277342	2.44922	2.66e-06	3.84e-05	7.36596
AC012447.1	ENSG00000265451	2.44777	5.8e-05	0.000540997	1.67037
DLGAP1-AS2	ENSG00000262001	2.44598	5.88e-05	0.000545098	5.18308
AC022211.2	ENSG00000263786	2.44438	5.31e-07	9.29e-06	3.57799
LINC01116	ENSG00000163364	2.44123	1.19e-05	0.000140504	10.1179
AC092794.1	ENSG00000274987	2.4183	4.39e-06	5.78e-05	5.09601
AL159972.1	ENSG00000279463	2.40619	0.00057201	0.00376066	2.70353
AC126773.4	ENSG00000260577	2.40552	0.0111504	0.0388397	1.91599
AC007370.2	ENSG00000250371	2.39615	0.00287229	0.013433	0.460546
AC099792.1	ENSG00000231252	2.39386	3.52e-13	1.98e-11	8.94744
LINC01515	ENSG00000228065	2.38943	0.00239267	0.0116169	5.33243
LINC02397	ENSG00000205056	2.38738	0.00121166	0.00676338	0.358703
SNHG31	ENSG00000229267	2.38533	0.00215417	0.0107104	3.02295
AC003992.1	ENSG00000282859	2.38189	0.0152792	0.0494005	0.924247
AL445985.1	ENSG00000228741	2.37623	5.62e-05	0.000528272	2.17249
TBX2-AS1	ENSG00000267280	2.36817	2.42e-05	0.000256109	7.43371
AC073869.1	ENSG00000273073	2.36316	0.00518158	0.0213278	0.384467
AC004000.1	ENSG00000237903	2.34558	0.000747865	0.00466849	1.40857
AC119674.1	ENSG00000260971	2.33793	2.7e-05	0.000281685	1.59419
TRG-AS1	ENSG00000281103	2.32333	9.5e-05	0.000797654	0.797244
AP003119.2	ENSG00000255100	2.31771	0.00085351	0.00519309	0.907352
C9orf147	ENSG00000230185	2.31033	0.00106408	0.00611432	3.63623
AC005674.2	ENSG00000261490	2.3084	1.41e-10	5.58e-09	3.68794
LBX2-AS1	ENSG00000257702	2.30574	1.34e-07	2.68e-06	1.78688
AC246817.2	ENSG00000254319	2.30249	0.00215701	0.0107104	1.00747
AC027237.5	ENSG00000259426	2.29881	0.000131395	0.00106782	2.9354
FMR1-AS1	ENSG00000268066	2.29703	0.00143052	0.00777443	0.360099
AL391069.2	ENSG00000237976	2.29419	6.53e-08	1.41e-06	6.41627
BX255925.1	ENSG00000260996	2.29336	0.00159762	0.00855361	0.504656
AF131215.2	ENSG00000254556	2.29213	0.000109031	0.000905313	4.83041
AC068535.1	ENSG00000227157	2.29188	9.57e-05	0.000802648	4.93509
AC074135.1	ENSG00000267886	2.28893	0.00056551	0.00373151	7.41215
AC107464.2	ENSG00000272927	2.28686	0.000300883	0.0021876	3.93902
LINC00346	ENSG00000255874	2.28436	0.000503835	0.00341223	1.49369
AC007406.3	ENSG00000256540	2.2843	0.00066576	0.00423299	1.68202
AC008080.1	ENSG00000173862	2.28413	2.54e-07	4.83e-06	1.1975
AC091182.1	ENSG00000253123	2.28277	0.000778596	0.00483244	0.254413
AL590434.2	ENSG00000284640	2.28194	0.00935089	0.0341367	0.120496
AP000459.3	ENSG00000228592	2.28163	0.00957095	0.0347987	1.36181
AC011753.2	ENSG00000230696	2.27974	0.00799333	0.0300688	0.828975
AC005618.1	ENSG00000272070	2.27541	3.65e-05	0.000363984	12.0598
LINC01776	ENSG00000226053	2.27278	0.0105554	0.0374817	1.57009
AC090578.2	ENSG00000271156	2.27141	0.00247584	0.0119005	0.913992
AC139491.2	ENSG00000248596	2.2708	0.00106483	0.00611432	1.44686
PAUPAR	ENSG00000281880	2.26531	0.00231082	0.0113217	1.41457
AC008781.2	ENSG00000273557	2.25774	0.000335406	0.00241552	3.53067
Z98200.2	ENSG00000271734	2.25228	0.00400958	0.0176994	1.28989
AC000068.2	ENSG00000273212	2.25057	0.010129	0.0364544	0.77976
AC015813.1	ENSG00000264112	2.24983	6.72e-06	8.43e-05	19.0463
AC037198.1	ENSG00000276107	2.22887	0.00412116	0.0181364	6.07839
AC096642.1	ENSG00000277007	2.22726	1.92e-06	2.95e-05	1.05989
AC134775.1	ENSG00000255165	2.22395	0.000893248	0.00538939	1.24088
PLBD1-AS1	ENSG00000256751	2.22017	0.00363627	0.0161837	4.04757
AC007390.1	ENSG00000272054	2.21325	2.28e-05	0.000243806	2.26986
AC139530.3	ENSG00000275902	2.20705	8.32e-07	1.38e-05	3.17112
AC011899.2	ENSG00000233038	2.20168	2.4e-08	5.92e-07	1.86867
UBE2E1-AS1	ENSG00000223791	2.19842	0.00175074	0.0091691	1.12456
AL157394.1	ENSG00000261438	2.19018	6.56e-05	0.000590112	2.18372
MIR3142HG	ENSG00000253522	2.18982	0.00350309	0.0158353	1.03731
AL078604.2	ENSG00000237927	2.18969	0.00378837	0.0168087	1.05826
AC096708.3	ENSG00000273584	2.18773	0.000383267	0.00270917	2.30518
AC022819.1	ENSG00000259921	2.18478	6.29e-05	0.000569288	0.485583
E2F3-IT1	ENSG00000224707	2.18477	0.000731171	0.00457088	2.5429
AC073534.2	ENSG00000276030	2.18301	3.32e-05	0.000335976	7.87909
AC073941.1	ENSG00000259255	2.16882	0.0144888	0.0474119	3.87214
MIR210HG	ENSG00000247095	2.16833	0.000139983	0.00112142	6.68684
AC087392.3	ENSG00000262228	2.16577	0.000602917	0.00391624	0.780832
AC068057.2	ENSG00000228528	2.16184	0.000298448	0.00217354	6.71221
AC104785.1	ENSG00000270720	2.16168	2.23e-05	0.000238508	2.11573
AC022211.4	ENSG00000265800	2.1571	0.000232868	0.00173688	1.63642
SNHG9	ENSG00000255198	2.14617	2.36e-06	3.49e-05	15.0489
AL390066.2	ENSG00000224950	2.14044	1.96e-05	0.000214967	0.763935
MIR4435-2HG	ENSG00000172965	2.13765	3.07e-05	0.000313741	50.6587
ZNF528-AS1	ENSG00000269834	2.13614	3.56e-08	8.31e-07	11.6885
AL355802.3	ENSG00000271754	2.13172	0.00181817	0.00946501	1.46165
AC074386.1	ENSG00000284644	2.13061	0.000469233	0.00324265	1.24909
ATP13A4-AS1	ENSG00000225473	2.12946	0.00439943	0.0188996	1.36097
FIRRE	ENSG00000213468	2.12799	0.00116842	0.00659006	4.6733
AC006504.1	ENSG00000261770	2.12504	1.18e-05	0.000139682	3.80646
LINC02604	ENSG00000273142	2.12446	7.34e-08	1.54e-06	3.37365
AC025265.1	ENSG00000257681	2.12442	0.0128152	0.0432776	1.58819
TSPAN9-IT1	ENSG00000256197	2.12207	0.00631585	0.0250205	0.342327
AC108134.3	ENSG00000262370	2.11979	0.00220582	0.0108927	1.0428
AC025171.2	ENSG00000215068	2.11883	4.1e-09	1.22e-07	6.98104
AL731568.1	ENSG00000228280	2.10047	1.28e-06	2.01e-05	1.24093
LINC02818	ENSG00000231966	2.08853	0.0122171	0.0417465	0.771196
WEE2-AS1	ENSG00000228775	2.08637	0.00206165	0.0103706	3.57266
AC007365.1	ENSG00000226756	2.0806	0.0029475	0.0137254	0.607393
AC104472.1	ENSG00000214919	2.0799	0.0142228	0.0467894	0.20518
AC067747.1	ENSG00000273153	2.07453	0.00280394	0.0131418	1.5599
LINC02202	ENSG00000245812	2.06193	3.39e-05	0.000342193	2.33851
AC090204.1	ENSG00000247134	2.0615	0.0128829	0.0434457	6.11849
AL008718.3	ENSG00000273353	2.0598	0.000908712	0.00546744	2.00175
APCDD1L-DT	ENSG00000231290	2.05679	0.00205247	0.0103551	1.49974
AC016745.2	ENSG00000272563	2.05199	0.0080184	0.0301108	0.252479
TCF7L1-IT1	ENSG00000231134	2.05099	2.76e-05	0.000286697	1.22595
AC127024.5	ENSG00000266490	2.04815	0.000214796	0.00162166	22.9517
AL079301.1	ENSG00000230922	2.03603	0.000131564	0.00106782	2.69031
AL109811.1	ENSG00000226849	2.03527	3.41e-05	0.000344197	1.20096
AL133371.2	ENSG00000258810	2.03457	0.00433216	0.0187409	1.87734
AP000786.1	ENSG00000255893	2.03319	3.01e-05	0.000310609	4.11425
AC117490.2	ENSG00000273013	2.03098	0.0056873	0.0230583	0.868322
BX088651.4	ENSG00000237357	2.03003	0.00360035	0.0160734	1.54085
LINC01410	ENSG00000238113	2.0294	1.77e-08	4.54e-07	7.20348
AC027279.1	ENSG00000260816	2.02511	8.21e-05	0.000711323	1.67474
AL357568.1	ENSG00000271917	2.02173	0.000336217	0.00241607	1.69301
AC090260.2	ENSG00000260988	2.01544	0.0017944	0.00936465	0.394425
AC073575.4	ENSG00000274227	2.00964	0.00123898	0.00688924	1.16689
C1orf229	ENSG00000221953	2.00717	0.000510122	0.00343202	1.71934
LINC00664	ENSG00000268658	2.00693	0.00576503	0.0232736	1.50044
AC016747.3	ENSG00000273302	2.00692	0.000208983	0.00158211	1.36934
AC087623.3	ENSG00000272159	1.9994	0.00180196	0.00939188	4.05023
LINC01433	ENSG00000230176	1.99901	0.000941942	0.00563602	1.24203
REV3L-IT1	ENSG00000229276	1.99346	4.07e-06	5.43e-05	3.08319
AC068726.1	ENSG00000275417	1.99264	0.00619139	0.0246176	0.718804
AC010245.2	ENSG00000272040	1.99167	7.61e-05	0.000669177	2.32311
AC012370.1	ENSG00000232693	1.98959	0.000209192	0.00158211	1.99672
LINC00926	ENSG00000247982	1.9888	1.32e-09	4.44e-08	2.67606
AC096921.2	ENSG00000261468	1.98607	5.68e-05	0.000531502	1.65648
AC093627.5	ENSG00000242474	1.98189	3.5e-05	0.000351195	5.56598
MIR4453HG	ENSG00000268471	1.97973	0.000870724	0.00526819	9.21031
AL392172.1	ENSG00000228106	1.97918	3.82e-19	5.9e-17	10.9233
AL117336.1	ENSG00000269952	1.9757	0.001679	0.00885777	2.98139
AL080276.2	ENSG00000227627	1.96785	5.14e-06	6.66e-05	5.70282
AC018690.1	ENSG00000273306	1.9647	3.04e-05	0.000312252	3.05604
AC012636.1	ENSG00000249825	1.96079	0.0047875	0.0201075	1.30238
AC009248.2	ENSG00000278351	1.95988	0.00229678	0.0112779	1.60707
AC015922.3	ENSG00000276855	1.95664	0.000387316	0.00272444	14.9077
AL162385.2	ENSG00000231521	1.95648	0.00234691	0.0114461	1.08984
AC145285.2	ENSG00000251417	1.95386	0.0125538	0.0425943	0.497154
LNCSRLR	ENSG00000240032	1.94796	1.72e-07	3.37e-06	5.55802
LINC00511	ENSG00000227036	1.93131	9.84e-09	2.64e-07	35.7353
AC002091.2	ENSG00000266389	1.92847	0.00426822	0.0185199	1.24939
LINC01560	ENSG00000196741	1.91513	0.000449011	0.00311286	6.78618
ZBTB20-AS4	ENSG00000242767	1.91082	0.0112659	0.0391455	0.887267
AC009403.2	ENSG00000283128	1.91051	0.0117618	0.0403823	1.31748
PITPNA-AS1	ENSG00000236618	1.89574	1.48e-09	4.88e-08	19.229
AC004494.1	ENSG00000262312	1.89182	0.00741499	0.0282868	1.16629
AC010733.1	ENSG00000267520	1.8907	0.0109374	0.0382501	9.98553
AL133243.2	ENSG00000276334	1.88784	0.000808364	0.00497806	9.42361
AC110921.2	ENSG00000264754	1.88128	0.00433919	0.0187526	1.27438
AL359921.1	ENSG00000230325	1.88094	0.00674094	0.0263189	1.94637
AC020978.6	ENSG00000262514	1.87933	1.97e-05	0.000214967	2.16081
AC127024.6	ENSG00000276250	1.8738	0.000486494	0.00332476	2.82927
PSMB8-AS1	ENSG00000204261	1.87099	4.18e-06	5.56e-05	12.7808
AC017104.1	ENSG00000224376	1.87078	0.0115736	0.039831	1.14445
AL161457.1	ENSG00000229019	1.8638	0.0137809	0.045753	0.429949
AC007938.2	ENSG00000270823	1.85887	0.0038683	0.0171107	0.28075
AC012368.2	ENSG00000228079	1.85762	0.00149366	0.00806687	1.15229
AL807742.1	ENSG00000283380	1.84843	0.00635398	0.0250906	0.745091
AC006033.2	ENSG00000272908	1.84756	3.34e-06	4.63e-05	0.578024
AC018755.1	ENSG00000267808	1.84539	0.014818	0.0483428	0.310929
AC009269.5	ENSG00000274297	1.84377	0.000716698	0.00449338	2.36424
AF131215.4	ENSG00000254936	1.84261	0.000510946	0.00343223	5.10255
AP005432.1	ENSG00000266805	1.8423	0.000642547	0.00411801	1.00812
AC018638.6	ENSG00000271344	1.84067	0.000206374	0.00156627	4.10438
NR2F2-AS1	ENSG00000247809	1.83592	0.00356097	0.0159635	4.63888
CECR3	ENSG00000241832	1.83213	0.00304904	0.014077	0.668913
AC233263.6	ENSG00000281904	1.82976	0.00342839	0.0155301	0.396418
Z97192.2	ENSG00000213279	1.82742	0.0125531	0.0425943	0.344318
HCG14	ENSG00000224157	1.82703	0.00756213	0.0286963	0.702146
AC021739.4	ENSG00000259544	1.82643	0.0104383	0.0371654	0.926333
AC022150.4	ENSG00000269825	1.81815	0.000144685	0.00115057	9.96436
LINC02656	ENSG00000212743	1.81804	0.00197431	0.0100718	4.66549
LINC02200	ENSG00000250358	1.81698	0.00941279	0.0343337	1.38219
AC016907.2	ENSG00000233862	1.81264	0.0129908	0.0437001	0.609775
AC120053.1	ENSG00000271971	1.81041	0.000128803	0.00104934	8.91912
BAALC-AS1	ENSG00000247081	1.80935	0.000988469	0.00580994	29.3033
AC016394.3	ENSG00000272599	1.80925	0.00017652	0.00136606	4.88277
AC016957.2	ENSG00000276136	1.80881	0.000351088	0.00251043	2.09182
LINC00886	ENSG00000240875	1.80807	1.79e-05	0.000199602	3.74344
BRWD1-AS1	ENSG00000238141	1.80198	0.000784423	0.00486163	0.913612
LINC00391	ENSG00000238230	1.79988	0.000143051	0.00114369	2.38474
AC004160.1	ENSG00000230333	1.79941	0.00685232	0.0266575	1.25575
AC021739.3	ENSG00000259416	1.78535	2.16e-05	0.000233777	2.72583
AL050343.2	ENSG00000266993	1.78332	0.000112547	0.000929159	1.95613
SNHG26	ENSG00000228649	1.78285	7.18e-05	0.000636667	3.34571
ADNP-AS1	ENSG00000259456	1.77467	0.0103761	0.0370782	3.19127
AL021807.1	ENSG00000272468	1.76773	0.00255988	0.0122095	1.32033
AC025263.1	ENSG00000247131	1.76573	0.00551888	0.0225021	0.544448
Z95331.1	ENSG00000280383	1.76326	0.00431536	0.0186869	1.07636
AF230666.2	ENSG00000270137	1.7596	0.00413234	0.0181487	2.99959
AC073046.1	ENSG00000235499	1.75737	3.24e-07	5.89e-06	9.11903
AC104506.1	ENSG00000273204	1.757	0.000400482	0.00281248	3.21986
AC025423.1	ENSG00000256325	1.75523	0.000227245	0.00170375	16.2479
AL391422.4	ENSG00000270504	1.75284	0.000312856	0.00226703	7.26226
HEXD-IT1	ENSG00000279066	1.75084	0.000169572	0.00131464	0.757643
AC244093.4	ENSG00000277589	1.74533	9.59e-06	0.000115882	1.86965
FP236241.2	ENSG00000277991	1.73503	0.0111155	0.0388099	4.29041
LINC00342	ENSG00000232931	1.73218	0.00732858	0.0280561	7.64996
FP325332.1	ENSG00000280384	1.73095	0.0036504	0.0162298	0.865076
AC100803.4	ENSG00000271959	1.72973	0.00234176	0.0114339	0.730385
AC091153.3	ENSG00000244184	1.72762	0.00323595	0.0147963	0.896579
LINC01355	ENSG00000261326	1.72729	1.7e-05	0.000191019	6.28074
AC025857.2	ENSG00000269899	1.72642	0.00165275	0.00876199	7.45095
AC083843.3	ENSG00000259820	1.72379	0.00414942	0.0182052	5.38116
AC078846.1	ENSG00000273329	1.71422	7.92e-05	0.000690691	9.29508
AC004908.3	ENSG00000273402	1.70822	0.00371329	0.0164925	2.69661
AC011503.2	ENSG00000269397	1.70525	0.00333867	0.0151879	3.53191
LINC01132	ENSG00000227630	1.70282	0.00142273	0.00776131	0.528033
PSMD6-AS2	ENSG00000239653	1.68605	2.33e-06	3.47e-05	4.29834
AC083799.1	ENSG00000203644	1.68042	1.6e-05	0.000181694	12.5202
AC009974.1	ENSG00000272555	1.68008	0.0140616	0.0464002	1.27917
AC005261.3	ENSG00000268713	1.67793	0.00182803	0.00949346	10.1922
AC092718.4	ENSG00000261061	1.67278	0.00148357	0.00802239	8.30612
AL513548.3	ENSG00000275846	1.67167	0.00101151	0.0059156	0.715098
AL359220.1	ENSG00000247287	1.67078	0.00108447	0.0061974	0.699713
AC099811.5	ENSG00000278829	1.67054	8.23e-05	0.000711724	3.4268
SLCO4A1-AS1	ENSG00000232803	1.66826	0.00968749	0.0351578	1.50384
MIR99AHG	ENSG00000215386	1.66809	1.93e-06	2.97e-05	92.0272
PANTR1	ENSG00000233639	1.66656	0.0143985	0.047188	60.1297
AC080038.3	ENSG00000277463	1.66438	0.0139094	0.0460512	0.665886
AP000251.1	ENSG00000237594	1.66215	0.0051329	0.0212082	1.12263
AC138207.4	ENSG00000264456	1.66094	0.000476408	0.00327654	4.05651
AC004951.1	ENSG00000228434	1.65793	0.000691188	0.00436508	6.93605
AC026401.3	ENSG00000280206	1.65722	0.00169385	0.00889869	15.6453
GAS6-AS1	ENSG00000233695	1.65473	0.00210687	0.0105844	1.11973
BACH1-IT2	ENSG00000228817	1.65367	0.000169377	0.00131464	1.75557
AC008760.2	ENSG00000276980	1.65158	1.23e-05	0.00014502	2.5785
AP002840.2	ENSG00000270179	1.64868	0.000671864	0.00425547	3.15091
AC027117.1	ENSG00000253671	1.64691	0.00986051	0.0356469	6.55272
ZNF433-AS1	ENSG00000219665	1.64539	0.00103887	0.00602435	6.9518
AC095057.3	ENSG00000260296	1.64182	0.00285463	0.0133649	3.74088
LINC02344	ENSG00000227911	1.6405	0.000476042	0.00327654	2.08825
AC135178.6	ENSG00000269947	1.63548	0.00276555	0.0130041	2.17991
AC105206.1	ENSG00000177725	1.63384	8.27e-05	0.000712429	0.531683
AC104695.4	ENSG00000270640	1.62956	0.00445652	0.019107	10.7426
AL353622.1	ENSG00000270605	1.62488	0.000829934	0.00507821	1.8992
AC092375.2	ENSG00000260306	1.62397	0.00755787	0.0286963	2.07807
AC073073.2	ENSG00000272604	1.62225	0.00161558	0.00863906	3.14693
AC087501.4	ENSG00000271851	1.61673	0.000534723	0.00356386	3.69131
AC011816.2	ENSG00000272334	1.61666	0.00416649	0.0182247	1.05264
AL159169.2	ENSG00000272871	1.6098	0.00458287	0.0194375	3.62053
AP005131.7	ENSG00000272746	1.60856	0.000958905	0.00570594	4.78642
LINC01550	ENSG00000246223	1.60823	0.00570311	0.0230855	6.0695
AC025171.1	ENSG00000177738	1.60501	0.00125625	0.00696733	5.47636
AC046143.2	ENSG00000272707	1.60411	0.00531269	0.0217846	2.81401
KLF7-IT1	ENSG00000237892	1.60258	7.44e-05	0.000657611	5.45159
AC006116.6	ENSG00000267298	1.59188	0.0117299	0.0403366	3.378
AC127070.1	ENSG00000236617	1.59003	0.00453297	0.0193641	0.905045
LINC00384	ENSG00000232117	1.58576	0.0104653	0.0372311	0.217422
AL353804.1	ENSG00000228906	1.58132	0.000230359	0.00172113	8.6146
AL592146.1	ENSG00000261065	1.57495	0.00913989	0.0335362	1.42317
AC020978.7	ENSG00000263276	1.57444	0.00700043	0.0271166	2.33666
AL359643.3	ENSG00000272142	1.57332	0.000808963	0.00497806	2.56656
AC021739.2	ENSG00000259407	1.57016	0.000460838	0.00318974	9.15751
AC007906.1	ENSG00000261291	1.56732	0.000104366	0.000871596	3.00194
AL078645.1	ENSG00000230470	1.56175	0.00279232	0.0131015	2.94481
AC243960.3	ENSG00000268355	1.56155	0.00863609	0.0320287	0.593178
AC036214.2	ENSG00000272518	1.5613	0.000432869	0.0030106	6.34708
AC073475.1	ENSG00000250938	1.55983	0.00147527	0.00800657	0.682015
MANEA-DT	ENSG00000261366	1.55614	0.00199848	0.0101831	3.85767
AL161756.3	ENSG00000284664	1.55383	0.00470539	0.0198701	0.711883
GNG12-AS1	ENSG00000232284	1.55157	0.0102547	0.0367537	1.39208
AC078795.2	ENSG00000270096	1.54875	0.00316955	0.0145402	3.46238
AP005136.3	ENSG00000266783	1.54592	0.00808151	0.0302951	1.56189
FAM111A-DT	ENSG00000245571	1.54232	6.17e-05	0.000560535	6.00787
LUCAT1	ENSG00000248323	1.53892	0.0142341	0.0467908	3.99025
AL133243.3	ENSG00000276517	1.53656	0.00446204	0.0191117	4.69577
LINC02381	ENSG00000250742	1.5326	0.000419525	0.00293667	11.4561
AL354977.2	ENSG00000237359	1.52968	0.000116681	0.000957803	3.47398
LINC02102	ENSG00000248677	1.52731	0.00397495	0.0175645	0.570578
PDE6B-AS1	ENSG00000242686	1.52566	0.0041565	0.0182179	2.27096
AP000866.6	ENSG00000279342	1.52422	0.00235479	0.0114717	7.38048
AC010547.1	ENSG00000247324	1.52265	0.00825455	0.0308104	0.787626
AC026124.1	ENSG00000250280	1.52104	0.00164729	0.00874377	1.54284
COA6-AS1	ENSG00000231663	1.50884	0.000163775	0.0012774	5.12967
AL162390.2	ENSG00000274421	1.50679	0.00310212	0.0142916	3.47489
AC008764.7	ENSG00000269578	1.50263	0.00215088	0.0107104	0.818956
AC009902.2	ENSG00000254027	1.50259	0.00120546	0.00673747	11.2246
SH3BP5-AS1	ENSG00000224660	1.50056	1.48e-06	2.32e-05	9.58483
AC087286.4	ENSG00000259453	1.50028	0.00049743	0.00337815	2.29397
AC131097.2	ENSG00000224272	1.49997	0.00732199	0.0280557	2.43308
AC068620.2	ENSG00000270147	1.49433	0.0024582	0.0118421	2.421
AC096586.1	ENSG00000272936	1.49172	0.00482893	0.0202226	6.69311
AL359921.2	ENSG00000273058	1.48812	0.00102351	0.00595924	2.9159
DUXAP8	ENSG00000206195	1.48414	0.0134984	0.0450224	4.25805
AC073655.2	ENSG00000258365	1.48024	0.000369825	0.00262704	2.25901
AC005730.3	ENSG00000266126	1.47285	0.00219722	0.0108688	2.49335
AC126118.1	ENSG00000271993	1.47223	0.00588672	0.0236673	4.06048
AP003117.1	ENSG00000270077	1.47142	0.00914837	0.0335389	1.93367
AC096772.2	ENSG00000272851	1.47107	0.00157952	0.00846715	3.66642
AP001020.2	ENSG00000264635	1.47001	0.00166437	0.00880203	1.0244
AL022315.1	ENSG00000225867	1.46677	0.0150666	0.048886	1.15323
ANKRD10-IT1	ENSG00000229152	1.46675	1.55e-05	0.000177957	26.4004
AC009159.3	ENSG00000278058	1.46653	0.00587104	0.0236261	3.41295
AC010536.1	ENSG00000226180	1.46402	0.000799779	0.00493558	2.17906
RRS1-AS1	ENSG00000246145	1.464	0.000594119	0.00386934	0.60649
LINC02728	ENSG00000251323	1.46183	0.00532077	0.021797	0.834087
AL078644.2	ENSG00000273004	1.46001	0.00205378	0.0103551	1.81588
AC005393.1	ENSG00000276445	1.45757	0.0049143	0.020481	2.6496
PCCA-DT	ENSG00000274605	1.45631	9.04e-06	0.000109878	6.82229
DLEU2	ENSG00000231607	1.45353	0.00438711	0.0188654	25.002
FBXO36-IT1	ENSG00000231534	1.45255	0.002888	0.0134919	1.04371
AL157700.1	ENSG00000260118	1.45098	0.00303718	0.0140522	3.23799
AC026124.2	ENSG00000276853	1.44988	0.00839564	0.0312724	4.6447
LINC00653	ENSG00000273148	1.44978	0.00496005	0.0206319	3.22387
AC106052.1	ENSG00000272862	1.44911	0.00840003	0.0312724	1.2267
AC024451.4	ENSG00000269924	1.44893	0.0103881	0.0370782	2.92729
AC073569.3	ENSG00000277130	1.44867	0.00127766	0.007068	6.4608
CYTOR	ENSG00000222041	1.44785	0.00386456	0.0171107	40.9209
AC136475.1	ENSG00000251661	1.44689	0.00185479	0.00958639	9.62083
AL110115.1	ENSG00000274364	1.44611	0.0105825	0.0374955	3.07951
AC092468.1	ENSG00000241596	1.44598	0.000222228	0.00167193	1.49051
AC012065.4	ENSG00000270100	1.44506	0.0118052	0.0404485	1.59637
AL034417.5	ENSG00000284747	1.43885	0.0115328	0.0397852	0.364938
AC080112.2	ENSG00000266208	1.43286	0.0114392	0.0395887	1.3625
AL162411.1	ENSG00000236924	1.43283	0.00736858	0.0281471	4.54117
AC125807.2	ENSG00000250899	1.43201	0.00253039	0.0121223	2.04286
AL354696.1	ENSG00000277662	1.43158	0.0114799	0.0396586	1.81728
KCNQ1OT1	ENSG00000269821	1.43027	0.00245782	0.0118421	5.75394
AC009283.1	ENSG00000273576	1.42934	0.00131766	0.00726142	7.34431
AP000897.1	ENSG00000264596	1.4285	0.0102105	0.0366561	0.706341
LINC01480	ENSG00000270164	1.42534	0.00892151	0.0328743	7.11577
AC130324.1	ENSG00000263531	1.42008	0.00922617	0.0337668	0.937693
AC012358.1	ENSG00000203327	1.41661	0.00351722	0.0158569	2.95321
LINC01772	ENSG00000226029	1.41576	0.00192152	0.009868	2.20208
PAXIP1-AS2	ENSG00000214106	1.41487	0.00474088	0.0199504	14.4933
AC011462.4	ENSG00000277744	1.41414	0.00381188	0.0168957	4.70384
AC016949.1	ENSG00000230732	1.41022	0.00360845	0.0160929	4.95166
PCOTH	ENSG00000205861	1.40605	0.00105199	0.00607599	2.38106
ST7-OT4	ENSG00000214188	1.40289	0.00116295	0.00656777	2.50057
AC010997.4	ENSG00000272692	1.40017	0.0108607	0.0381357	1.10207
AL807757.1	ENSG00000230815	1.39942	0.00667773	0.0261665	2.62882
AC005546.1	ENSG00000266897	1.39887	0.00336741	0.0153019	1.45775
ZNF197-AS1	ENSG00000233509	1.39821	0.0109133	0.0381967	2.49105
AL354892.3	ENSG00000266896	1.3969	0.00509476	0.0210707	1.27741
AC006213.4	ENSG00000277806	1.39364	0.00991476	0.0357835	11.9503
AC007336.1	ENSG00000261997	1.3911	0.0136198	0.0453183	2.26867
AC007066.2	ENSG00000261094	1.38407	0.000136469	0.00109733	3.77815
PTOV1-AS2	ENSG00000269352	1.3814	3.63e-06	4.99e-05	8.29307
MIR17HG	ENSG00000215417	1.38116	6.06e-05	0.000555443	6.50979
AC025038.1	ENSG00000236556	1.37724	0.00864373	0.0320287	1.68202
AL121772.3	ENSG00000276952	1.37516	0.00257752	0.0122801	1.42502
PCAT19	ENSG00000267107	1.37454	0.0107334	0.0378735	1.47522
AC002558.3	ENSG00000262265	1.37152	0.00101413	0.00592054	2.74813
RGMB-AS1	ENSG00000246763	1.37065	0.00647924	0.0254882	0.913914
LINC00412	ENSG00000234772	1.37056	0.00259478	0.0123216	2.77089
AL592435.1	ENSG00000232995	1.36523	0.000823573	0.00505359	12.6249
LINC00702	ENSG00000233117	1.36362	0.00203519	0.0103361	0.921408
AL355073.2	ENSG00000275569	1.35748	0.0146287	0.0477974	1.76162
AC007684.2	ENSG00000273035	1.35688	0.00673485	0.0263189	5.25407
AP000692.1	ENSG00000228107	1.35433	0.000265691	0.0019481	4.04857
MORF4L2-AS1	ENSG00000231154	1.35357	0.000342689	0.00245442	1.31591
AC006042.3	ENSG00000234141	1.35245	0.00481249	0.0201733	1.18979
CHROMR	ENSG00000223960	1.35121	4.59e-05	0.000445521	28.2681
ZNF529-AS1	ENSG00000233527	1.35118	0.000666358	0.00423299	10.2484
AC027801.1	ENSG00000204584	1.3509	0.00420468	0.0182992	2.22436
AC099811.1	ENSG00000236194	1.349	0.000504586	0.00341223	3.18507
AC239799.1	ENSG00000276509	1.34593	0.00264935	0.0125532	1.16935
AC087284.1	ENSG00000273691	1.34394	0.00242168	0.0117315	3.40258
AC012213.3	ENSG00000266289	1.34046	0.00720646	0.0277281	2.2299
AC009318.1	ENSG00000257176	1.33885	0.00507934	0.021027	4.09588
DARS-AS1	ENSG00000231890	1.33881	0.0053104	0.0217846	1.6362
AC006249.1	ENSG00000274578	1.33521	0.0094356	0.0343879	10.6187
AP002812.5	ENSG00000255449	1.33257	0.0131215	0.044038	1.43628
B3GALT5-AS1	ENSG00000184809	1.32824	0.00758789	0.0287523	4.34358
CARD8-AS1	ENSG00000268001	1.32651	0.000163883	0.0012774	3.3157
GAS5-AS1	ENSG00000270084	1.32365	0.005783	0.0233152	5.33791
PAPPA-AS1	ENSG00000256040	1.32276	0.00610486	0.0243856	4.11996
LINC01023	ENSG00000272523	1.32067	0.0126447	0.042869	7.13666
LINC01730	ENSG00000275491	1.31977	0.0043732	0.0188244	0.938091
LINC01238	ENSG00000237940	1.31896	0.00631158	0.0250205	3.36031
ITGB2-AS1	ENSG00000227039	1.31592	0.0022453	0.0110377	1.2092
AC087752.3	ENSG00000253878	1.31574	0.00241169	0.0116962	3.42171
AL391001.1	ENSG00000269887	1.31161	0.00321682	0.0147259	5.47314
AL122023.3	ENSG00000278396	1.30993	0.00537922	0.0219741	2.40734
AC026356.2	ENSG00000276115	1.30765	0.0111509	0.0388397	6.85594
AC023481.1	ENSG00000231401	1.30466	0.00408949	0.0180154	1.51233
NFYC-AS1	ENSG00000272145	1.30302	0.00685969	0.0266622	7.15794
AL158212.2	ENSG00000233547	1.29259	0.0010948	0.0062399	1.58139
AC027097.1	ENSG00000267040	1.29049	0.0045344	0.0193641	3.7915
AC124045.1	ENSG00000272077	1.29013	0.00194542	0.00994784	7.27778
DLGAP1-AS1	ENSG00000177337	1.28833	0.000483605	0.00331024	9.97829
SNHG19	ENSG00000260260	1.28778	0.00221493	0.0109057	46.4168
INE1	ENSG00000224975	1.2866	0.0078487	0.0295762	5.20201
AF129075.2	ENSG00000231125	1.28322	0.000829647	0.00507821	2.16225
AC008915.2	ENSG00000259782	1.27544	0.0118036	0.0404485	0.576147
WWTR1-IT1	ENSG00000241985	1.27133	0.0147847	0.0482708	2.23313
PPP3CB-AS1	ENSG00000221817	1.27004	4.76e-05	0.000460496	3.06213
AC005821.1	ENSG00000265702	1.26348	0.0143249	0.0470179	1.61878
LINC02878	ENSG00000181097	1.26043	0.00737185	0.0281471	1.19978
LINC01409	ENSG00000237491	1.25998	0.000703267	0.00442843	1.88185
LINC01152	ENSG00000256124	1.25984	0.00153572	0.00826307	4.38811
AP000487.1	ENSG00000246889	1.257	0.00435783	0.0187969	2.11417
AC112512.1	ENSG00000214773	1.24448	0.000700111	0.00441498	1.85906
AL121603.2	ENSG00000258738	1.24265	0.000430406	0.00299829	5.30688
SAP30-DT	ENSG00000272870	1.24013	0.000966137	0.0057145	13.557
AC009065.5	ENSG00000260778	1.23147	0.00725339	0.0278669	4.76867
AL512353.1	ENSG00000228192	1.23128	0.00789044	0.0297076	2.41966
AL136366.1	ENSG00000225472	1.23123	5.25e-05	0.000499993	12.6878
EXTL3-AS1	ENSG00000246339	1.23069	0.00708517	0.0273909	1.83563
BISPR	ENSG00000282851	1.22263	0.00164606	0.00874377	6.25411
AC079322.1	ENSG00000261187	1.22177	0.00421569	0.0183287	1.96181
SNHG10	ENSG00000247092	1.21395	0.00123313	0.00687441	15.3812
AP000873.4	ENSG00000254676	1.21142	0.00717254	0.0276546	3.26412
AC009404.1	ENSG00000236255	1.21117	0.00359201	0.0160527	4.0506
LAMTOR5-AS1	ENSG00000224699	1.20718	0.000855728	0.00519927	9.71977
C1RL-AS1	ENSG00000205885	1.20193	0.00182756	0.00949346	1.27884
LINC00997	ENSG00000281332	1.19558	0.00210906	0.0105844	8.3894
AC003991.1	ENSG00000228113	1.19193	0.00151152	0.00815317	2.2744
KLHL7-DT	ENSG00000230658	1.18717	0.00602788	0.0241432	1.45812
SOX21-AS1	ENSG00000227640	1.18547	0.00244154	0.0118012	10.968
SCARNA9	ENSG00000254911	1.1848	0.0033388	0.0151879	344.658
AC234582.1	ENSG00000231064	1.1834	0.0012352	0.00687705	30.2246
AC131210.1	ENSG00000240888	1.1812	0.00612951	0.0244339	1.06097
ZNF571-AS1	ENSG00000267470	1.17232	0.00215891	0.0107104	4.71876
AC021078.1	ENSG00000230551	1.16706	0.00481043	0.0201733	38.3658
ZNF236-DT	ENSG00000264278	1.16567	0.0145957	0.0477255	3.74722
RNASEH1-AS1	ENSG00000234171	1.16549	5.15e-05	0.000492509	15.9502
SLFNL1-AS1	ENSG00000281207	1.16463	0.000481831	0.00330333	1.51758
AC073389.3	ENSG00000272791	1.15971	0.0131099	0.044038	1.59175
KANSL1L-AS1	ENSG00000229127	1.15509	0.00254038	0.0121567	7.15346
THUMPD3-AS1	ENSG00000206573	1.14828	1.46e-08	3.82e-07	31.0692
ASB16-AS1	ENSG00000267080	1.14706	2.7e-05	0.000281685	7.36079
AC090970.1	ENSG00000259398	1.14635	0.00444824	0.0190904	2.32529
JPX	ENSG00000225470	1.14175	0.00911948	0.0334897	39.8461
AL117327.1	ENSG00000281091	1.14066	0.00730046	0.027998	3.18553
TMPO-AS1	ENSG00000257167	1.13367	0.00353456	0.0158615	3.27229
AC135050.5	ENSG00000262766	1.13342	0.00781127	0.0294608	5.59246
AL021707.2	ENSG00000228274	1.13145	0.00255602	0.0122095	6.94004
LINC01138	ENSG00000274020	1.12218	2.31e-06	3.46e-05	27.4348
STAG3L5P-PVRIG2P-PILRB	ENSG00000272752	1.1122	5.21e-05	0.000497624	17.6245
MMP25-AS1	ENSG00000261971	1.11142	0.000504814	0.00341223	8.86445
AC027796.1	ENSG00000261916	1.10338	0.0111758	0.038895	2.74216
AC000120.2	ENSG00000243107	1.09357	8.89e-05	0.000755179	3.25235
SNHG6	ENSG00000245910	1.08883	0.000106745	0.000889751	126.135
AC007878.1	ENSG00000281195	1.08117	0.0136939	0.0454991	16.057
AL591623.1	ENSG00000225300	1.08075	0.00435813	0.0187969	1.0121
LINC00173	ENSG00000196668	1.07336	0.00662199	0.0259717	4.9242
AC040162.3	ENSG00000263126	1.07304	0.004708	0.0198701	0.890937
ZNF674-AS1	ENSG00000230844	1.07236	0.0144164	0.0472106	6.95432
PCAT6	ENSG00000228288	1.07156	0.00350731	0.0158378	4.20587
AC015961.2	ENSG00000267707	1.06673	0.0143473	0.0470558	1.93376
AP000873.2	ENSG00000247137	1.06483	0.00624084	0.0247914	9.55676
LINC02362	ENSG00000249096	1.05979	0.0140729	0.046402	0.683886
AC027801.5	ENSG00000262837	1.05308	0.00593414	0.0237915	0.853549
AL135999.1	ENSG00000258727	1.04888	0.000669308	0.00424549	3.3609
FTX	ENSG00000230590	1.04712	0.000968268	0.0057145	56.6073
AC010894.2	ENSG00000226853	1.03135	0.0076686	0.028948	3.95053
EPCAM-DT	ENSG00000234690	1.02447	0.0113755	0.0394425	4.1884
SBNO1-AS1	ENSG00000256092	1.02077	0.00458305	0.0194375	2.13556
THAP9-AS1	ENSG00000251022	1.01769	0.00163246	0.00869394	28.1117
ZBED3-AS1	ENSG00000250802	1.00888	0.00611362	0.0243981	18.4073
CCDC18-AS1	ENSG00000223745	1.00221	0.015099	0.0489263	19.3948
AC004241.1	ENSG00000257433	-1.01563	0.0104223	0.0371392	0.615215
AP001160.3	ENSG00000269176	-1.02484	0.00258435	0.0122856	5.50847
CD27-AS1	ENSG00000215039	-1.03456	0.000838843	0.00512547	13.9748
AC090607.4	ENSG00000272418	-1.03568	0.00118852	0.00667734	1.28183
TNRC6C-AS1	ENSG00000204282	-1.0423	0.00801227	0.0301108	4.42451
NDUFA6-DT	ENSG00000237037	-1.06389	0.00298252	0.0138437	11.4316
AC107959.1	ENSG00000245025	-1.06955	0.015332	0.0495341	3.30132
CEBPB-AS1	ENSG00000277449	-1.07008	0.000946487	0.00564759	1.57805
AC091133.1	ENSG00000230532	-1.07208	0.00362955	0.0161704	2.46119
AC007619.1	ENSG00000255670	-1.07922	0.0140093	0.046298	2.54655
LINC00863	ENSG00000224914	-1.0915	0.00491171	0.020481	4.14529
AC090515.3	ENSG00000245975	-1.108	1.48e-05	0.000171174	1.21006
AC084125.2	ENSG00000255182	-1.11159	0.00161973	0.00865053	1.78725
LINC01102	ENSG00000235597	-1.11241	0.00982756	0.0355766	2.96291
LINC00294	ENSG00000280798	-1.11355	0.00111266	0.00631675	17.9595
AC016876.2	ENSG00000233223	-1.13668	0.00349351	0.0158085	6.04978
AP001816.1	ENSG00000254531	-1.14273	7.74e-05	0.000678172	7.55903
LINC01128	ENSG00000228794	-1.14954	0.00133008	0.0073112	14.0911
CNNM3-DT	ENSG00000273265	-1.15023	0.000787464	0.00487349	1.37035
MAP4K3-DT	ENSG00000231312	-1.15538	0.00023763	0.00176934	15.384
LINC02693	ENSG00000212719	-1.1585	7.1e-05	0.000630639	9.34541
AC090510.1	ENSG00000246283	-1.15911	0.00737101	0.0281471	0.439457
BAIAP2-DT	ENSG00000226137	-1.16107	0.00648106	0.0254882	18.4535
AC145207.4	ENSG00000263585	-1.16639	0.0139133	0.0460512	0.506899
MIAT	ENSG00000225783	-1.18598	0.0099196	0.0357835	25.4369
ZNF710-AS1	ENSG00000259291	-1.18923	0.00419233	0.0182823	20.9988
AC069185.1	ENSG00000255046	-1.20616	0.00147694	0.00800657	0.663304
ZFHX2-AS1	ENSG00000157306	-1.23985	0.0133887	0.0447601	3.42584
AL583805.2	ENSG00000235389	-1.24042	0.0104943	0.0373034	0.850279
AP000345.2	ENSG00000272733	-1.26375	0.0015604	0.00837503	0.53061
AL031282.2	ENSG00000268575	-1.26395	0.0110836	0.0387299	4.80994
AC006064.5	ENSG00000276232	-1.26706	0.00193715	0.00992904	2632.88
AC109460.1	ENSG00000260367	-1.27683	0.00473545	0.019947	0.311019
AL035530.2	ENSG00000271913	-1.28136	5.97e-05	0.00054907	3.45802
AC004771.1	ENSG00000234203	-1.28413	0.0109101	0.0381967	0.620397
Z84492.1	ENSG00000271858	-1.29249	0.0020459	0.0103515	0.698538
AL022322.1	ENSG00000272720	-1.29512	0.0131603	0.0441328	1.63431
TSC22D1-AS1	ENSG00000278156	-1.29557	0.000707665	0.00444703	1.78963
AC007405.3	ENSG00000235934	-1.29966	0.0107896	0.0379786	0.726341
AC078789.1	ENSG00000257880	-1.30659	0.0122668	0.0418835	0.753731
NUP50-DT	ENSG00000226328	-1.31596	0.00131401	0.00725055	6.53793
AL353796.1	ENSG00000259994	-1.32783	0.00750409	0.028546	2.67102
AL356019.2	ENSG00000258768	-1.33644	0.0138864	0.0460452	1.73268
AC012184.1	ENSG00000260111	-1.34478	0.0133138	0.0445786	0.794237
AC008105.3	ENSG00000267121	-1.34624	0.00114821	0.0065015	1.17527
EDRF1-DT	ENSG00000224023	-1.34868	0.0149191	0.0485993	3.39397
RPARP-AS1	ENSG00000269609	-1.3658	8.25e-05	0.000712051	7.43519
AP003498.1	ENSG00000248671	-1.37002	2.28e-11	1.06e-09	2.23467
TTLL7-IT1	ENSG00000233061	-1.38282	0.000340966	0.00244613	2.5033
AL591043.2	ENSG00000236021	-1.3865	0.0134337	0.0448759	1.97245
AL118558.3	ENSG00000271780	-1.38977	0.00861035	0.0319728	3.14213
AL160313.2	ENSG00000247970	-1.39486	0.00814329	0.0304739	1.43844
LINC01554	ENSG00000236882	-1.39822	0.00171273	0.00898092	0.850383
NECTIN3-AS1	ENSG00000242242	-1.39877	0.000842009	0.00513756	1.63783
LINC02449	ENSG00000215241	-1.40323	0.00760457	0.0287816	3.31024
LINC02177	ENSG00000261617	-1.40637	0.0126759	0.0429076	1.24797
AC005277.1	ENSG00000263707	-1.40767	0.000723717	0.00453082	1.4544
CPB2-AS1	ENSG00000235903	-1.40865	0.00163388	0.00869394	5.11197
TSPOAP1-AS1	ENSG00000265148	-1.41224	3.24e-05	0.000329256	2.16484
AC018521.5	ENSG00000264920	-1.41891	0.00235853	0.0114769	5.64795
C9orf139	ENSG00000180539	-1.41915	0.000191063	0.00146031	0.266075
AP004608.1	ENSG00000255545	-1.42035	0.00292927	0.0136552	0.958423
AC008771.1	ENSG00000249042	-1.42368	2.31e-06	3.46e-05	5.90327
AC115522.1	ENSG00000268601	-1.43747	0.00864761	0.0320287	1.06322
AC026358.1	ENSG00000256596	-1.43762	0.000998386	0.00585233	0.473839
SNHG14	ENSG00000224078	-1.43838	0.000584712	0.00382672	73.5549
MIR193BHG	ENSG00000262454	-1.4416	0.00140557	0.00768711	3.96223
AL844908.2	ENSG00000273027	-1.44553	0.00691474	0.026852	0.982215
AC121493.1	ENSG00000270059	-1.44597	0.0029625	0.0137804	4.09291
IL6R-AS1	ENSG00000228013	-1.44682	7.91e-05	0.000690691	0.406916
SNAP25-AS1	ENSG00000227906	-1.45342	0.00682752	0.0266089	1.47752
AC007938.3	ENSG00000270953	-1.47977	0.00675696	0.0263576	22.9021
AC096667.1	ENSG00000283839	-1.48025	5.88e-05	0.000545098	0.660677
AC144652.1	ENSG00000273117	-1.48155	2.2e-05	0.000237246	2.41592
AL158151.1	ENSG00000204055	-1.48403	0.00483369	0.020223	0.428897
AL450326.1	ENSG00000230555	-1.4852	2.31e-05	0.000246237	3.44586
MEG8	ENSG00000225746	-1.48665	0.00498469	0.0206812	39.4258
AL137025.1	ENSG00000228484	-1.48805	0.00729796	0.027998	0.910128
FAM198B-AS1	ENSG00000248429	-1.48898	1.84e-05	0.000204919	3.8277
FAM66A	ENSG00000227888	-1.49162	0.000354318	0.00252934	5.88383
AC016026.1	ENSG00000093100	-1.49905	0.00292143	0.0136333	3.00546
CACTIN-AS1	ENSG00000226800	-1.51153	9.67e-06	0.000116549	0.370605
BCDIN3D-AS1	ENSG00000258057	-1.52658	5.03e-05	0.000483331	2.43424
TOB1-AS1	ENSG00000229980	-1.52927	5.46e-09	1.56e-07	2.78923
PRR34	ENSG00000182257	-1.52986	2.64e-07	4.96e-06	0.407331
AC092490.1	ENSG00000249790	-1.53795	0.0141311	0.0465585	0.55746
AL023284.4	ENSG00000260418	-1.56247	0.00559203	0.022736	3.01696
AL354740.1	ENSG00000225339	-1.56586	8.3e-05	0.000713576	3.50895
AC005014.2	ENSG00000272361	-1.57398	0.000870065	0.00526819	1.10904
AC124798.1	ENSG00000260196	-1.58469	0.00142466	0.00776206	2.22699
DIO3OS	ENSG00000258498	-1.58662	0.00243768	0.0117958	1.59899
MATN1-AS1	ENSG00000186056	-1.5951	5.88e-05	0.000545098	1.87781
FAM66D	ENSG00000255052	-1.60322	0.0133612	0.0447026	2.16738
AL445493.3	ENSG00000275392	-1.60416	0.0114143	0.0395341	0.231461
HCG17	ENSG00000270604	-1.60823	0.0151099	0.0489263	3.50865
AC105383.1	ENSG00000250241	-1.61049	0.0105618	0.0374817	4.87618
AL022328.4	ENSG00000273253	-1.61234	8.98e-07	1.48e-05	4.54187
LNCOC1	ENSG00000253741	-1.6226	9.17e-05	0.000776688	1.28414
PAQR9-AS1	ENSG00000241570	-1.62804	3.76e-05	0.000372798	1.0628
TYMSOS	ENSG00000176912	-1.63458	0.00698766	0.0271109	5.2033
AC022469.1	ENSG00000258419	-1.64182	0.00311064	0.0143004	0.956914
AC012508.1	ENSG00000260163	-1.64227	0.0149607	0.0486982	0.114939
AC010624.2	ENSG00000267890	-1.65421	3.24e-05	0.000329256	1.75959
AC138028.2	ENSG00000224888	-1.65643	0.000190685	0.00146001	0.341581
AL358472.5	ENSG00000284738	-1.66629	0.00269361	0.012735	0.717227
MSC-AS1	ENSG00000235531	-1.66644	0.000640329	0.00410989	1.32498
AL158212.3	ENSG00000260917	-1.66947	2.94e-05	0.000303856	5.99185
AC120036.4	ENSG00000255366	-1.67701	0.000926297	0.00555778	3.30633
PROX1-AS1	ENSG00000230461	-1.68043	0.00933445	0.0341054	2.7761
AC068888.1	ENSG00000257337	-1.69391	1.93e-05	0.000212123	10.6339
AC092535.2	ENSG00000227189	-1.6982	0.0150307	0.0488525	0.132623
ACTA2-AS1	ENSG00000180139	-1.72214	0.000110302	0.000914116	1.50459
AL513477.2	ENSG00000272420	-1.73061	0.0049669	0.0206406	1.91472
AC137630.1	ENSG00000223343	-1.73099	8.01e-08	1.66e-06	1.67792
OIP5-AS1	ENSG00000247556	-1.73121	4.32e-06	5.71e-05	75.8156
AC010319.5	ENSG00000269736	-1.73363	0.0108368	0.0380829	0.160935
AF165147.1	ENSG00000232855	-1.73798	0.0113231	0.0393126	0.731142
AC005841.1	ENSG00000258092	-1.7452	0.0103299	0.0369622	1.10235
AC007036.3	ENSG00000251660	-1.75954	4.23e-09	1.24e-07	2.69077
PPP1R26-AS1	ENSG00000225361	-1.76615	6.13e-05	0.000557966	1.1318
SLC8A1-AS1	ENSG00000227028	-1.78118	0.00919217	0.0336709	0.309788
SERTAD4-AS1	ENSG00000203706	-1.78184	0.00341054	0.0154654	2.80705
PRMT5-AS1	ENSG00000237054	-1.78981	0.00406755	0.017937	0.125877
AL513217.1	ENSG00000223774	-1.79696	0.00101192	0.0059156	1.5653
PRR26	ENSG00000180525	-1.80055	5.68e-06	7.26e-05	0.235503
DLGAP4-AS1	ENSG00000232907	-1.80583	0.0115553	0.039831	0.570096
AC012366.1	ENSG00000278060	-1.81454	2.07e-05	0.000225237	0.747778
AC096564.1	ENSG00000245293	-1.8299	0.00684835	0.0266575	4.67194
ADGRA1-AS1	ENSG00000256925	-1.84457	0.00306224	0.0141229	0.976444
AL445649.1	ENSG00000276740	-1.84487	0.000708276	0.00444703	1.94005
LINC01135	ENSG00000234807	-1.852	0.0108717	0.0381435	0.889923
LINC01844	ENSG00000236714	-1.85307	1e-05	0.000120383	0.412949
LINC02473	ENSG00000261121	-1.87019	0.00179457	0.00936465	0.642158
LINC02801	ENSG00000284240	-1.88574	0.0046285	0.0196111	0.109273
LINC02418	ENSG00000214039	-1.88747	0.000251857	0.00185611	0.0744359
AC135050.1	ENSG00000232748	-1.89057	1.61e-06	2.5e-05	0.260289
AC010735.2	ENSG00000272622	-1.89582	0.0152117	0.049219	0.597704
AC021752.1	ENSG00000273674	-1.89991	0.00352656	0.0158569	0.208595
AC019118.2	ENSG00000236760	-1.90101	0.00187548	0.00968177	0.517571
H1FX-AS1	ENSG00000206417	-1.90192	0.00514338	0.0212312	2.51558
AL049840.2	ENSG00000246451	-1.90296	0.00804094	0.0301692	0.102214
AL929472.3	ENSG00000233728	-1.91195	5.42e-05	0.000513405	0.415004
AL158151.3	ENSG00000268050	-1.91477	0.000147535	0.00117108	0.567821
LINC01197	ENSG00000248441	-1.91514	1.52e-08	3.94e-07	1.31965
AP003396.3	ENSG00000254740	-1.9196	0.00119474	0.00669902	0.384205
AC008505.1	ENSG00000283462	-1.91989	0.0041914	0.0182823	0.449423
AC018647.1	ENSG00000227544	-1.92818	0.000179061	0.00138325	7.0674
SATB1-AS1	ENSG00000228956	-1.93161	0.000618063	0.00400261	3.1229
AC009126.1	ENSG00000247121	-1.93766	0.00162373	0.00866124	1.91663
AL590666.2	ENSG00000229953	-1.93958	0.000135587	0.00109508	2.86672
AC243829.1	ENSG00000274767	-1.9544	5.05e-06	6.57e-05	2.08773
AC107398.3	ENSG00000260918	-1.96931	0.00220825	0.0108927	12.6368
AC006063.2	ENSG00000284513	-1.97148	0.00986347	0.0356469	0.0973405
NEBL-AS1	ENSG00000231920	-1.97151	6.15e-06	7.74e-05	1.19681
EMX2OS	ENSG00000229847	-1.97156	0.00106124	0.00611432	6.97352
AP006333.2	ENSG00000256341	-1.97622	0.00022267	0.00167234	0.673825
PPP1R9A-AS1	ENSG00000236197	-1.97868	0.0107246	0.0378733	1.09053
AC092720.1	ENSG00000260750	-1.98062	7.53e-05	0.000663702	1.11862
AC034102.6	ENSG00000258317	-1.98062	5.48e-05	0.000518023	0.357974
LINC00574	ENSG00000231690	-1.99536	0.00252582	0.0121138	0.370275
AL139011.1	ENSG00000228606	-1.99833	0.000244416	0.00180742	0.419501
LINC01877	ENSG00000238217	-1.99901	0.0138902	0.0460452	0.616924
AC107223.1	ENSG00000251600	-2.00409	0.0132021	0.0442389	1.53216
AC009063.2	ENSG00000260788	-2.00851	0.012339	0.0420475	2.37608
AC027682.6	ENSG00000276075	-2.01064	7.45e-06	9.2e-05	1.92464
SMCR5	ENSG00000226746	-2.01401	0.00134566	0.00738744	0.120526
NKX2-2-AS1	ENSG00000258197	-2.01644	0.000447112	0.00310466	0.548298
LINC00463	ENSG00000234056	-2.01841	0.00194165	0.00994035	0.549493
BX927359.1	ENSG00000259037	-2.02335	0.0129746	0.0436796	0.2095
SREBF2-AS1	ENSG00000184068	-2.0237	1e-10	4.07e-09	0.472267
LINC02610	ENSG00000186235	-2.02793	4.24e-05	0.000416375	1.59814
LINC02600	ENSG00000250986	-2.05444	0.00872372	0.0322554	0.465529
ZBTB44-DT	ENSG00000175773	-2.0589	0.00270564	0.0127779	0.224323
AC005775.1	ENSG00000266933	-2.0664	0.00339649	0.0154179	0.73821
AC018653.3	ENSG00000256967	-2.07004	0.00212714	0.0106628	0.298295
AC080013.1	ENSG00000240207	-2.0785	3.17e-07	5.81e-06	2.39311
PRDM16-DT	ENSG00000177133	-2.07855	0.000678831	0.00429331	3.71127
AC005972.3	ENSG00000283538	-2.08079	0.00814097	0.0304739	0.308166
AC009090.3	ENSG00000276663	-2.08201	0.000862067	0.00523044	0.81651
EML4-AS1	ENSG00000224875	-2.08366	0.00815825	0.0305035	0.176517
LINC00486	ENSG00000230876	-2.1019	0.00118833	0.00667734	0.200603
CRIM1-DT	ENSG00000260025	-2.10411	0.000763735	0.00475384	2.74826
PCAT1	ENSG00000253438	-2.10818	0.00561682	0.022794	0.641577
LINC02687	ENSG00000255267	-2.10841	0.00759019	0.0287523	0.0514381
PLS3-AS1	ENSG00000271826	-2.10941	0.00887682	0.0327655	0.242485
AC130466.1	ENSG00000283213	-2.11467	0.000571399	0.00376066	0.101613
AL139246.5	ENSG00000272449	-2.12042	0.00516322	0.0212885	0.640328
STARD4-AS1	ENSG00000246859	-2.12404	0.00710476	0.0274177	0.0700776
MIR137HG	ENSG00000225206	-2.1276	0.00060795	0.00394301	2.75437
AL391335.1	ENSG00000250734	-2.12785	1.26e-06	2e-05	0.631119
AC015712.6	ENSG00000272808	-2.12788	1.12e-06	1.82e-05	0.408926
AC104985.1	ENSG00000267746	-2.13242	0.0117475	0.0403651	0.52695
KCNH1-IT1	ENSG00000234233	-2.14077	0.0114721	0.0396586	0.948928
AL591368.1	ENSG00000233926	-2.14354	0.00572628	0.0231513	0.17178
AC023509.2	ENSG00000257550	-2.14455	0.00273009	0.0128794	0.119378
SUCLA2-AS1	ENSG00000227848	-2.14735	0.000264748	0.00194448	0.322082
RAPGEF4-AS1	ENSG00000228016	-2.17247	9.79e-08	2.02e-06	0.27286
AL583722.2	ENSG00000258430	-2.17716	0.000272338	0.00199346	0.899917
LINC02288	ENSG00000246548	-2.17747	0.00428591	0.018578	0.0767651
AL583722.1	ENSG00000256050	-2.17759	6.5e-05	0.00058543	0.486875
AC016717.2	ENSG00000273301	-2.18556	0.00827925	0.0308759	1.0717
MUC12-AS1	ENSG00000227053	-2.18622	0.0101663	0.036558	1.70283
AL139424.3	ENSG00000284735	-2.19539	0.00710138	0.0274177	0.101416
AC127496.5	ENSG00000262873	-2.20352	0.0111504	0.0388397	0.222384
AL356020.1	ENSG00000258731	-2.20749	0.00106685	0.00611432	0.257879
C5orf64	ENSG00000178722	-2.20954	0.000113171	0.000932527	2.03535
AL356056.2	ENSG00000231187	-2.23496	1.32e-09	4.44e-08	6.65938
AC091563.1	ENSG00000254343	-2.24264	3.14e-13	1.79e-11	3.49049
AC006435.2	ENSG00000263345	-2.2443	1.42e-13	9.31e-12	0.532456
LINC01637	ENSG00000237476	-2.24637	8e-06	9.83e-05	0.77201
AL807752.3	ENSG00000231864	-2.24667	0.00221592	0.0109057	0.270719
AC126178.1	ENSG00000257194	-2.2478	0.00821682	0.030696	0.0752869
AC010328.3	ENSG00000269082	-2.2483	0.010235	0.0367137	0.545903
RUNDC3A-AS1	ENSG00000267750	-2.26936	6.04e-10	2.14e-08	0.546424
AC020978.5	ENSG00000262160	-2.2715	0.012804	0.0432735	0.0376708
C22orf24	ENSG00000128254	-2.27513	1.44e-08	3.82e-07	0.632893
FAM201A	ENSG00000204860	-2.27834	1.42e-05	0.000164763	1.14156
LINC01234	ENSG00000249550	-2.28054	0.000119872	0.000980275	2.1423
AC243547.2	ENSG00000278431	-2.28273	3.77e-07	6.8e-06	1.20125
LINC02188	ENSG00000261175	-2.28532	0.00152745	0.00822882	0.0452181
AC008269.1	ENSG00000229321	-2.29985	4.06e-09	1.22e-07	2.44595
VSTM2A-OT1	ENSG00000224223	-2.31766	0.00558211	0.022717	2.52395
AC016597.2	ENSG00000261329	-2.31854	0.000143557	0.00114369	2.36017
AC067751.1	ENSG00000238280	-2.32451	0.00437294	0.0188244	0.267567
AL365361.1	ENSG00000259834	-2.33094	3.79e-05	0.000374538	2.65351
AC138150.2	ENSG00000267288	-2.34332	2.48e-06	3.63e-05	0.219168
TMEM72-AS1	ENSG00000224812	-2.36333	0.000577581	0.00379153	0.518479
AC092115.4	ENSG00000262136	-2.37744	5.82e-06	7.38e-05	0.574023
AC125257.2	ENSG00000274630	-2.37831	9.09e-05	0.000770939	0.413234
AC010336.5	ENSG00000269139	-2.39108	0.00188662	0.00972765	0.405622
AC024909.1	ENSG00000274021	-2.39802	4.79e-06	6.3e-05	0.93929
AF279873.3	ENSG00000253642	-2.40092	0.014287	0.046929	0.28348
AC092053.4	ENSG00000284669	-2.40141	0.00276058	0.0129949	0.0680529
SNHG28	ENSG00000188004	-2.40492	1.85e-06	2.86e-05	0.784691
AC016738.1	ENSG00000223947	-2.40892	0.000193785	0.00147851	0.145027
LINC00567	ENSG00000259831	-2.41608	0.00412608	0.0181397	0.0229007
SYNE1-AS1	ENSG00000234577	-2.41647	3.57e-10	1.3e-08	0.325996
FLG-AS1	ENSG00000237975	-2.42158	7.23e-07	1.22e-05	1.60101
AC002116.2	ENSG00000267698	-2.42359	0.00178517	0.00933813	0.479014
AC005906.2	ENSG00000256654	-2.4284	0.00319839	0.014657	0.219781
AC009878.1	ENSG00000278840	-2.43807	0.00277847	0.0130507	0.680362
CYP1B1-AS1	ENSG00000232973	-2.43833	3.2e-10	1.18e-08	1.40985
AC012645.3	ENSG00000261416	-2.44338	0.000974976	0.00574625	0.358046
AL662797.2	ENSG00000272540	-2.44504	3.17e-06	4.46e-05	1.58366
CYYR1-AS1	ENSG00000197934	-2.44566	0.000473276	0.00326538	0.552454
AC016571.1	ENSG00000251405	-2.44579	0.00127752	0.007068	0.497712
AL031658.2	ENSG00000278012	-2.4515	0.00142184	0.00776131	0.357812
AC023301.1	ENSG00000265579	-2.45621	0.000386729	0.00272444	5.93319
AC006146.1	ENSG00000258660	-2.45864	0.0139458	0.0461236	0.123474
AC005899.9	ENSG00000279762	-2.46274	0.00570467	0.0230855	0.0181649
AC254629.1	ENSG00000274993	-2.47164	0.00120352	0.00673536	0.0199111
AC090015.1	ENSG00000251138	-2.47714	0.00765121	0.0289328	0.618614
AL391261.2	ENSG00000258847	-2.47905	0.0128915	0.0434457	0.225406
AC087645.4	ENSG00000283914	-2.48027	0.00592572	0.0237798	0.235818
AC079298.3	ENSG00000280241	-2.48427	0.0131218	0.044038	0.316192
AC004816.1	ENSG00000259153	-2.48472	2.14e-06	3.25e-05	2.27441
FP325335.1	ENSG00000243902	-2.48508	0.000163589	0.0012774	0.71299
AC114947.2	ENSG00000261604	-2.49153	2.67e-07	4.98e-06	0.372896
MAP3K14-AS1	ENSG00000267278	-2.49239	4.55e-07	8.04e-06	0.438519
SPATA41	ENSG00000189419	-2.49588	0.000588008	0.00384248	0.306087
AC121757.1	ENSG00000257829	-2.49684	0.00018555	0.00142827	0.356057
AC090136.3	ENSG00000254102	-2.51298	3.83e-05	0.000377347	0.194971
MIR600HG	ENSG00000236901	-2.52028	2.09e-08	5.24e-07	4.95115
LINC02458	ENSG00000246363	-2.52105	3.19e-05	0.000325464	0.297055
LINC01664	ENSG00000235478	-2.52879	0.000280666	0.00205095	0.41854
PWRN1	ENSG00000259905	-2.53368	0.00422293	0.0183418	0.160622
Z99774.1	ENSG00000206028	-2.53669	0.000533269	0.00356006	0.224802
C2CD4D-AS1	ENSG00000234614	-2.54673	5.97e-05	0.00054907	3.93016
AC015971.1	ENSG00000228363	-2.5503	2.75e-06	3.95e-05	0.108577
AC005696.4	ENSG00000277200	-2.56217	0.000157266	0.00123922	1.98259
LINC02723	ENSG00000231680	-2.56479	4.41e-05	0.000430025	0.379671
AC011731.1	ENSG00000266495	-2.56681	0.00323904	0.0147963	0.359252
AC009133.1	ENSG00000238045	-2.56877	8.56e-08	1.77e-06	0.837047
GPR158-AS1	ENSG00000233642	-2.57435	7.03e-06	8.77e-05	0.555312
AP001178.3	ENSG00000266456	-2.58409	0.00894007	0.0328867	0.0924011
AC129492.1	ENSG00000214999	-2.58562	0.00103356	0.00600965	0.0824831
AC012615.5	ENSG00000267232	-2.5908	4.83e-05	0.000466865	0.0901299
LINC00398	ENSG00000237879	-2.59314	1.73e-05	0.000194095	0.269862
LINC01771	ENSG00000225675	-2.59342	0.000651431	0.00416261	0.406947
LINC01122	ENSG00000233723	-2.60829	6.15e-08	1.35e-06	0.534989
AC010857.1	ENSG00000272479	-2.62895	0.0103188	0.0369529	0.622316
AL020996.3	ENSG00000272478	-2.62901	0.000386158	0.00272444	0.439555
AC125611.3	ENSG00000258232	-2.62948	0.00233275	0.0114028	0.410862
AC104072.1	ENSG00000260878	-2.63084	0.00356636	0.0159711	6.05007
AL355490.2	ENSG00000225850	-2.64262	0.00662015	0.0259717	0.178776
AL135960.1	ENSG00000226252	-2.65056	0.00190543	0.00981294	0.0219279
AL355312.3	ENSG00000268592	-2.66636	0.00103572	0.00601414	2.36632
LINC02716	ENSG00000205106	-2.67005	2.09e-05	0.000226742	0.946126
AC093523.2	ENSG00000249335	-2.67415	0.00603302	0.0241432	0.849563
C17orf102	ENSG00000197322	-2.68765	7.26e-07	1.22e-05	0.564314
AC011467.1	ENSG00000260599	-2.6963	0.0100591	0.0362329	0.0877692
AC130404.1	ENSG00000256085	-2.69726	0.0097869	0.0354591	0.120387
AP003390.1	ENSG00000254854	-2.70368	0.0115727	0.039831	0.350092
AC073332.1	ENSG00000237773	-2.7062	0.00077201	0.00479844	0.858477
LINC00844	ENSG00000237949	-2.71173	4.3e-07	7.68e-06	29.947
LINC01750	ENSG00000231437	-2.71467	9.29e-18	1.06e-15	1.10012
AL121895.1	ENSG00000232406	-2.71978	2.13e-12	1.1e-10	0.384462
INSYN1-AS1	ENSG00000260469	-2.7212	5.58e-07	9.69e-06	0.478858
AL731577.2	ENSG00000249456	-2.72159	5.62e-06	7.21e-05	9.19673
PRKAG2-AS1	ENSG00000239911	-2.72368	3.45e-09	1.06e-07	3.75712
AFAP1-AS1	ENSG00000272620	-2.72659	9.29e-05	0.00078503	0.0796303
AL121749.1	ENSG00000273312	-2.73061	0.00099187	0.00582202	0.24115
LY6E-DT	ENSG00000247317	-2.74674	2.78e-13	1.62e-11	1.72004
AC055717.1	ENSG00000251536	-2.74857	0.000372147	0.00263487	0.11632
SYNGAP1-AS1	ENSG00000274259	-2.75646	0.00101623	0.0059248	0.394402
LINC00320	ENSG00000224924	-2.76783	0.000227871	0.00170548	7.52092
AC011446.2	ENSG00000267598	-2.77454	0.00638579	0.0251823	0.871758
DPP9-AS1	ENSG00000205790	-2.78955	0.00701478	0.027143	0.0242799
WWTR1-AS1	ENSG00000241313	-2.80382	4.19e-12	2.06e-10	0.232106
LINC00622	ENSG00000260941	-2.80411	3.26e-08	7.88e-07	1.41603
AC091138.1	ENSG00000263958	-2.80438	0.00203807	0.0103361	2.14148
AC005586.1	ENSG00000240449	-2.80781	0.000135682	0.00109508	0.420061
MIF-AS1	ENSG00000218537	-2.81779	6.17e-11	2.59e-09	1.44239
LINC01630	ENSG00000227115	-2.82735	7.05e-11	2.93e-09	0.675231
LINC01140	ENSG00000267272	-2.8314	7.4e-10	2.58e-08	0.521685
AP005212.4	ENSG00000283294	-2.83733	0.00851485	0.0316454	0.576493
AL158835.1	ENSG00000228021	-2.84548	0.0124724	0.042418	0.025334
IDI2-AS1	ENSG00000232656	-2.85007	0.000356075	0.00253769	1.57477
AC097641.1	ENSG00000264860	-2.85397	0.00628589	0.0249475	0.260596
LINC02043	ENSG00000232233	-2.85503	3.99e-06	5.37e-05	0.350946
MIR124-2HG	ENSG00000254377	-2.85753	3.12e-06	4.42e-05	8.11294
AL596257.1	ENSG00000284705	-2.86469	0.00093421	0.00559749	0.0468891
AC068205.1	ENSG00000283217	-2.86912	0.00119548	0.00669902	0.340893
PEG13	ENSG00000282164	-2.87351	3.14e-11	1.42e-09	2.65658
LINC00996	ENSG00000242258	-2.87548	0.000629145	0.00405615	0.0714737
AC023154.1	ENSG00000248115	-2.87621	5.39e-05	0.000511202	0.0601746
AF111167.2	ENSG00000259319	-2.88289	2.35e-11	1.07e-09	1.13478
AP005717.1	ENSG00000245330	-2.8905	0.00296847	0.0137933	0.0711138
LINC00940	ENSG00000235049	-2.89114	5.97e-08	1.32e-06	0.384066
AL035425.2	ENSG00000237863	-2.89402	1.96e-05	0.000214967	0.143523
AL589843.1	ENSG00000224848	-2.90063	0.000148084	0.00117328	1.21472
RPS6KB2-AS1	ENSG00000255949	-2.90436	0.00219839	0.0108688	0.20806
AL354809.1	ENSG00000273507	-2.92016	0.000416858	0.00292274	0.804181
AC005518.1	ENSG00000230190	-2.93091	0.000549034	0.00363168	0.404626
LINC00870	ENSG00000243083	-2.93994	0.000101103	0.000845976	0.222729
AC027682.2	ENSG00000259945	-2.94827	5.69e-05	0.000531502	0.484647
SMARCA5-AS1	ENSG00000245112	-2.9537	1.34e-13	8.91e-12	0.762012
CXXC4-AS1	ENSG00000245384	-2.95488	0.00634758	0.0250906	0.0985164
AP003559.1	ENSG00000256443	-2.9608	2.62e-06	3.81e-05	0.571509
AC073578.2	ENSG00000275232	-2.96755	0.013629	0.0453183	0.106887
LINC01978	ENSG00000262188	-2.97745	2.79e-05	0.000289259	0.816452
AL049749.1	ENSG00000234688	-2.97795	0.0107436	0.0378784	0.354696
AC092118.1	ENSG00000187185	-2.99314	0.00206025	0.0103706	0.0446563
AP000777.3	ENSG00000256813	-2.9971	0.0134881	0.0450224	0.0870455
SAPCD1-AS1	ENSG00000235663	-2.99986	9.23e-10	3.16e-08	0.78163
AC034102.4	ENSG00000257553	-3.00217	0.00215388	0.0107104	0.175507
AC092335.1	ENSG00000250448	-3.00988	0.00418884	0.0182823	0.0291546
AC009102.2	ENSG00000272372	-3.01562	1.84e-05	0.000204919	0.0601021
KRTAP5-AS1	ENSG00000233930	-3.01585	1.1e-10	4.42e-09	2.54246
LINC00599	ENSG00000253230	-3.02455	2.91e-06	4.16e-05	8.68897
AL845552.2	ENSG00000259031	-3.02515	3.96e-06	5.37e-05	0.308888
AP001453.3	ENSG00000257069	-3.02612	0.00471939	0.0198987	0.155695
LINC00957	ENSG00000235314	-3.03113	7.9e-10	2.73e-08	5.18887
LINC01605	ENSG00000253161	-3.03182	0.00215752	0.0107104	0.18589
AL021707.5	ENSG00000244491	-3.03338	0.00204405	0.0103515	1.12985
AC099684.3	ENSG00000262869	-3.04225	0.0101794	0.0365748	0.242229
LINC00621	ENSG00000262619	-3.05344	6.78e-05	0.000607267	0.30061
CCDC13-AS1	ENSG00000173811	-3.05997	0.00104542	0.00604613	0.243895
LINC00706	ENSG00000281186	-3.06235	0.000138885	0.00111469	0.571696
AL391840.1	ENSG00000231533	-3.06478	2.39e-13	1.44e-11	1.54739
AL592114.3	ENSG00000231691	-3.06892	0.0021445	0.0107104	0.176496
AC106793.1	ENSG00000245768	-3.08278	0.00195522	0.00998617	0.278213
AL353746.1	ENSG00000260412	-3.11564	8.51e-05	0.000728612	0.495134
AC134312.1	ENSG00000205037	-3.11844	6.06e-06	7.66e-05	0.252943
AC107871.2	ENSG00000260657	-3.13267	1.04e-05	0.000123965	0.267148
LINC02718	ENSG00000255418	-3.14071	0.00155542	0.00835871	0.132089
AL031429.2	ENSG00000269933	-3.14219	0.000428268	0.00298821	0.0654119
AC025165.2	ENSG00000257342	-3.14302	0.00089585	0.00539756	0.576833
AC011474.1	ENSG00000264515	-3.14732	0.0109057	0.0381967	0.270031
AC073365.1	ENSG00000223812	-3.15485	0.00107732	0.00616464	1.2221
SNAI3-AS1	ENSG00000260630	-3.16263	9.83e-20	1.77e-17	2.71804
AL358216.1	ENSG00000225140	-3.1646	4.35e-07	7.74e-06	1.54717
AC011500.3	ENSG00000269792	-3.17959	6.1e-05	0.00055667	0.232094
AL035670.1	ENSG00000236466	-3.20044	0.011257	0.0391455	0.0836968
CERNA1	ENSG00000259577	-3.20279	1.7e-12	8.95e-11	0.651356
LINC00882	ENSG00000242759	-3.22582	1.62e-09	5.25e-08	5.03559
AC007563.2	ENSG00000236886	-3.22842	6.18e-05	0.000560535	0.857505
AC233976.1	ENSG00000229151	-3.23357	0.000479644	0.00329355	0.148618
AC009135.1	ENSG00000257180	-3.24712	0.0108154	0.0380385	0.301369
AC007375.3	ENSG00000269883	-3.28138	9.24e-15	7.14e-13	0.570978
STXBP5-AS1	ENSG00000233452	-3.28915	1.45e-13	9.33e-12	1.24273
AL137786.1	ENSG00000258702	-3.29811	0.0001568	0.0012378	0.235056
AL035425.4	ENSG00000261409	-3.29972	3.15e-06	4.44e-05	0.045525
AL133516.1	ENSG00000282564	-3.30896	0.00614115	0.0244403	0.113943
AC104417.2	ENSG00000261710	-3.3131	4.5e-05	0.000437867	0.160452
AL355310.2	ENSG00000228703	-3.32062	0.0025826	0.0122856	0.0780436
AC110619.1	ENSG00000218416	-3.33906	6.07e-05	0.000555514	0.166478
MIR4500HG	ENSG00000228824	-3.34116	0.00766019	0.0289415	0.946145
LINC00943	ENSG00000189238	-3.34615	0.000240547	0.00178789	0.23388
LINC01010	ENSG00000236700	-3.35279	3.41e-08	8.02e-07	0.167488
AC084816.1	ENSG00000256995	-3.36078	3.17e-07	5.81e-06	0.219978
DLGAP1-AS3	ENSG00000263724	-3.36252	0.00333073	0.0151831	0.149505
FER1L6-AS2	ENSG00000253868	-3.36294	0.0150749	0.048886	0.124522
NPHP3-AS1	ENSG00000248724	-3.3656	0.00457571	0.0194375	0.0159118
INHBA-AS1	ENSG00000224116	-3.3673	9.35e-05	0.000787181	0.366391
AC010643.1	ENSG00000268686	-3.38312	0.000645369	0.00412998	0.0342107
AL391845.2	ENSG00000233542	-3.40028	7.21e-08	1.52e-06	0.157611
AC044802.2	ENSG00000258122	-3.41083	0.00927523	0.0339177	0.0913504
AL031590.1	ENSG00000284633	-3.42162	0.000521082	0.00348948	0.116375
AC005786.3	ENSG00000267436	-3.42374	0.0065037	0.0255541	0.204497
LINC01299	ENSG00000254081	-3.42837	0.0020137	0.0102485	0.136648
AL121827.1	ENSG00000203900	-3.43198	1.51e-05	0.000174463	0.171112
AC100793.3	ENSG00000267765	-3.444	1.74e-07	3.4e-06	0.434683
AP002490.1	ENSG00000251143	-3.44924	6.73e-15	5.29e-13	0.590838
PSG8-AS1	ENSG00000225877	-3.45558	4.95e-06	6.49e-05	0.255439
MYRF-AS1	ENSG00000124915	-3.45881	0.00022062	0.00166272	0.0374773
AC124804.1	ENSG00000264985	-3.45891	3.6e-05	0.000359793	0.0485204
AP000282.1	ENSG00000227757	-3.4673	1.07e-05	0.000127165	1.36339
LINC01252	ENSG00000247157	-3.48356	1.22e-14	9.22e-13	0.662561
AL928654.2	ENSG00000257270	-3.48991	0.000916365	0.00550582	0.133443
LINC02470	ENSG00000225231	-3.52368	0.0011508	0.00650767	0.373069
LINC01346	ENSG00000233304	-3.52515	0.00352838	0.0158569	0.0434398
HPN-AS1	ENSG00000227392	-3.55588	0.000526887	0.00352289	0.369546
TPM1-AS	ENSG00000259498	-3.58461	2.74e-13	1.62e-11	0.193619
AP001267.1	ENSG00000254873	-3.59536	8.41e-07	1.39e-05	0.0629862
AC145207.3	ENSG00000262831	-3.61509	3.78e-05	0.00037451	0.258507
AC009133.2	ENSG00000259952	-3.62494	3.81e-09	1.16e-07	1.36935
AP003721.1	ENSG00000256196	-3.62607	9.31e-09	2.52e-07	0.219493
LINC01792	ENSG00000237166	-3.62692	2.44e-06	3.59e-05	0.637476
AC148477.1	ENSG00000255916	-3.63444	1.25e-05	0.000147423	0.925047
AL354733.3	ENSG00000235298	-3.63558	0.000371657	0.00263487	0.0463363
AC008894.2	ENSG00000269243	-3.63854	0.00016027	0.0012606	0.0666231
FAM153CP	ENSG00000204677	-3.64055	2.98e-08	7.25e-07	0.894
AL391056.1	ENSG00000227619	-3.65479	0.000162049	0.00127228	0.0217178
AC087235.2	ENSG00000256321	-3.6563	0.000965931	0.0057145	0.064983
LINC01574	ENSG00000248859	-3.66028	5.69e-06	7.26e-05	0.307642
LINC01923	ENSG00000236653	-3.66726	0.00456748	0.0194375	0.0412665
AC010931.1	ENSG00000248540	-3.66928	4.58e-11	1.98e-09	0.149173
LINC02223	ENSG00000249937	-3.67201	0.000188054	0.00144367	0.476309
AC005089.1	ENSG00000274080	-3.693	3.53e-05	0.000353195	0.0962577
AC024610.2	ENSG00000279668	-3.69693	0.00493698	0.0205557	0.46199
AC011374.1	ENSG00000260581	-3.71679	5.19e-07	9.14e-06	0.106248
AC093802.1	ENSG00000220256	-3.73062	0.00671374	0.0262838	0.0199314
AC079742.1	ENSG00000232581	-3.73113	0.00310568	0.0142928	0.0877377
AC140481.1	ENSG00000229797	-3.73137	0.000663349	0.00423252	0.0375979
AC135782.1	ENSG00000256982	-3.73971	4.2e-11	1.84e-09	0.331794
NAV2-AS2	ENSG00000254453	-3.73975	3.59e-06	4.95e-05	0.135003
LINC01018	ENSG00000250056	-3.74042	4.2e-11	1.84e-09	0.77626
CACNA1G-AS1	ENSG00000250107	-3.74238	0.000535775	0.00356386	0.0854397
AL049629.1	ENSG00000255202	-3.75079	0.00239171	0.0116169	0.0853247
LINC01586	ENSG00000249487	-3.7517	0.00013621	0.00109729	0.0525893
AC027130.1	ENSG00000261195	-3.75417	2.53e-10	9.59e-09	0.732977
AC087457.1	ENSG00000250007	-3.75925	1.24e-07	2.48e-06	0.0822379
AP002770.1	ENSG00000256034	-3.77266	3.21e-26	1.99e-23	1.09779
AC009511.2	ENSG00000256747	-3.77484	1.39e-19	2.32e-17	0.393526
AC011611.3	ENSG00000257453	-3.77798	5.41e-07	9.44e-06	0.336264
AC068205.2	ENSG00000283341	-3.78753	0.010583	0.0374955	0.529697
AC138649.1	ENSG00000274253	-3.78852	1.21e-06	1.93e-05	1.9057
AC116565.1	ENSG00000283183	-3.7892	2.17e-16	2.08e-14	1.56807
AC093866.1	ENSG00000251095	-3.79056	0.00477606	0.0200789	0.0179311
AL589765.7	ENSG00000269621	-3.79915	0.000118569	0.000971456	0.101983
AC008443.2	ENSG00000247049	-3.80456	0.00185308	0.00958639	0.122419
AC005329.3	ENSG00000280486	-3.80819	8.47e-05	0.000727127	0.351335
AL365255.1	ENSG00000236948	-3.81347	4.29e-05	0.000418907	0.66343
LINC01908	ENSG00000265374	-3.8137	0.005348	0.0218878	0.0875455
C6orf47-AS1	ENSG00000227198	-3.81391	0.000297604	0.00217106	0.114429
AC233701.1	ENSG00000263278	-3.82784	4.64e-08	1.04e-06	0.153884
RASGRF2-AS1	ENSG00000251450	-3.83926	4.07e-08	9.26e-07	0.338136
AL357140.1	ENSG00000223989	-3.85802	0.000630891	0.00406136	0.109581
LINC01992	ENSG00000260019	-3.85952	0.000944984	0.00564641	0.111561
AL133387.1	ENSG00000225208	-3.86185	2.96e-06	4.22e-05	0.108539
AC082651.1	ENSG00000240687	-3.86918	0.000537133	0.00356386	0.113251
MEF2C-AS2	ENSG00000245864	-3.87394	3.32e-08	7.88e-07	0.465124
AC089999.3	ENSG00000257286	-3.88094	0.0026084	0.0123728	0.12162
FAM222A-AS1	ENSG00000255650	-3.88528	0.00507514	0.021027	0.0748349
AL591222.1	ENSG00000261402	-3.88581	3.22e-10	1.18e-08	0.215579
Z97653.1	ENSG00000259840	-3.9005	1.19e-06	1.9e-05	0.0577798
DCTN1-AS1	ENSG00000237737	-3.91424	6.47e-22	1.55e-19	0.583341
RFPL1S	ENSG00000225465	-3.91906	4.27e-09	1.25e-07	3.63965
AL136985.3	ENSG00000283445	-3.93632	0.00106461	0.00611432	0.0466413
ZNF32-AS1	ENSG00000226245	-3.95414	1.68e-05	0.000190644	0.0900087
AC145207.1	ENSG00000235296	-3.99262	1.82e-10	7.1e-09	0.33445
LINC00499	ENSG00000251372	-3.99872	0.00106711	0.00611432	0.298665
AC008105.1	ENSG00000233175	-4.00976	6.88e-10	2.42e-08	0.597655
AC145207.2	ENSG00000262413	-4.01032	6.15e-17	6.41e-15	1.40374
AC068580.3	ENSG00000235027	-4.02233	1.65e-08	4.26e-07	0.0231108
HHATL-AS1	ENSG00000230970	-4.04899	2.59e-05	0.000273333	0.0709181
AP000943.2	ENSG00000255929	-4.05043	0.0057673	0.0232736	0.217007
AL031658.1	ENSG00000226239	-4.05833	1.43e-05	0.000166138	0.0369445
AC148477.3	ENSG00000256943	-4.06064	4.53e-07	8.04e-06	0.0448816
LINC01250	ENSG00000234423	-4.06615	4.97e-05	0.00047842	0.128995
EDIL3-DT	ENSG00000250320	-4.07842	3.82e-06	5.2e-05	1.10733
TRHDE-AS1	ENSG00000236333	-4.08332	7.59e-07	1.27e-05	0.476864
FAM87A	ENSG00000182366	-4.08858	7.11e-08	1.51e-06	0.0763586
CAVIN2-AS1	ENSG00000233766	-4.09268	2.19e-07	4.21e-06	0.0738741
AC037459.3	ENSG00000254230	-4.09686	2.03e-06	3.09e-05	0.0414497
LIN28B-AS1	ENSG00000203809	-4.09982	4.29e-05	0.000418907	0.0679831
AC015712.2	ENSG00000259583	-4.10199	1.11e-19	1.92e-17	0.999813
LINC01257	ENSG00000204603	-4.11446	6.51e-13	3.57e-11	0.11245
LINC00443	ENSG00000230156	-4.13249	0.000536995	0.00356386	0.0372148
AC237221.1	ENSG00000260653	-4.14466	0.00169499	0.00889869	0.0355424
AL118508.1	ENSG00000230387	-4.15248	2.2e-05	0.000237246	0.0389092
AC025370.1	ENSG00000253851	-4.15843	7.75e-11	3.19e-09	0.318117
AL035448.1	ENSG00000236526	-4.15871	2.98e-08	7.25e-07	0.0518227
AC024614.4	ENSG00000283417	-4.21045	0.00255783	0.0122095	0.0835286
AC130462.3	ENSG00000261864	-4.22744	0.0095024	0.0346022	0.0325907
AC007527.2	ENSG00000277935	-4.23257	0.000163632	0.0012774	0.0667604
AC006450.3	ENSG00000236668	-4.23834	1.32e-05	0.000155033	0.122537
AC044849.1	ENSG00000272256	-4.24396	6.48e-18	7.58e-16	0.966484
AC079296.1	ENSG00000253973	-4.24399	5.58e-06	7.19e-05	0.118762
LINC02607	ENSG00000228971	-4.25419	0.00516711	0.0212885	0.797395
AC003684.1	ENSG00000228543	-4.25603	0.00249154	0.0119627	0.0497276
AC005606.1	ENSG00000260107	-4.2562	1.41e-05	0.000164763	0.0697105
LINC02298	ENSG00000257556	-4.29104	3.95e-08	9.1e-07	0.170851
AL157871.1	ENSG00000258504	-4.36008	1.97e-09	6.3e-08	0.186768
AC099684.1	ENSG00000228133	-4.36226	1.11e-06	1.82e-05	0.0542978
RNF144A-AS1	ENSG00000228203	-4.36695	1.81e-13	1.13e-11	0.475655
AC004817.1	ENSG00000258517	-4.3793	2.96e-06	4.22e-05	0.0993198
Z82188.2	ENSG00000235237	-4.38196	0.00165554	0.00876603	0.0471634
LINC02389	ENSG00000255693	-4.4479	3.28e-06	4.56e-05	0.123006
AL049775.1	ENSG00000205562	-4.46496	3.46e-23	1.07e-20	0.375401
ANKRD34C-AS1	ENSG00000259234	-4.47492	0.012344	0.0420475	0.200177
AC134312.3	ENSG00000260166	-4.49379	1.05e-18	1.37e-16	0.495296
AC129915.3	ENSG00000282692	-4.49929	1.64e-05	0.000185785	0.0853387
CERS6-AS1	ENSG00000227617	-4.50502	1.16e-06	1.87e-05	0.0355791
GRM3-AS1	ENSG00000233073	-4.54152	4.12e-09	1.22e-07	0.223906
LINC01164	ENSG00000189275	-4.55817	5.77e-06	7.34e-05	0.0573005
AC092040.2	ENSG00000241111	-4.57799	0.00214967	0.0107104	0.0603035
AC004147.2	ENSG00000263571	-4.59579	8.06e-05	0.000700564	0.0549581
AC103855.2	ENSG00000254746	-4.62931	0.000592893	0.00386856	0.25968
AL021395.1	ENSG00000233508	-4.65167	8.41e-09	2.3e-07	0.527482
CCDC144NL-AS1	ENSG00000233098	-4.66226	2.8e-10	1.05e-08	0.112455
AC110491.1	ENSG00000261292	-4.68466	6.62e-09	1.85e-07	0.446104
IL12A-AS1	ENSG00000244040	-4.68797	0.00313548	0.0143993	0.039717
AC068385.1	ENSG00000255498	-4.69906	9.68e-17	9.74e-15	0.952474
DDN-AS1	ENSG00000257913	-4.70142	6.22e-17	6.41e-15	0.551861
AC046195.1	ENSG00000253288	-4.7072	0.0016923	0.00889869	0.0159465
PART1	ENSG00000152931	-4.73778	2.02e-26	1.46e-23	1.35296
AC097382.2	ENSG00000245748	-4.75815	1.23e-06	1.96e-05	0.0575436
AL109946.1	ENSG00000236064	-4.7765	6.93e-06	8.67e-05	0.0633122
LINC02857	ENSG00000230852	-4.79005	1.01e-07	2.06e-06	0.0333451
LINC01289	ENSG00000253734	-4.81133	4.02e-06	5.39e-05	0.0164157
GFOD1-AS1	ENSG00000237786	-4.81397	2.33e-13	1.42e-11	0.192002
HAR1A	ENSG00000225978	-4.81421	2.08e-09	6.56e-08	0.383291
AC022336.2	ENSG00000260391	-4.82094	6.17e-09	1.75e-07	0.674373
MIR7-3HG	ENSG00000176840	-4.83753	1.82e-12	9.48e-11	1.04941
AP000879.1	ENSG00000254721	-4.85271	1.48e-13	9.39e-12	0.0309583
AC005523.2	ENSG00000269604	-4.94016	9.11e-12	4.33e-10	0.116848
HAR1B	ENSG00000231133	-4.94771	2.16e-08	5.41e-07	0.0861907
BASP1-AS1	ENSG00000215196	-4.95831	2.09e-13	1.29e-11	0.298617
AC125494.1	ENSG00000219410	-4.97864	2.36e-06	3.49e-05	0.0473639
AC110597.3	ENSG00000263424	-4.99186	3.31e-08	7.88e-07	0.0166145
AC105219.3	ENSG00000254973	-5.00957	3.76e-06	5.15e-05	0.0242746
KHDRBS2-OT1	ENSG00000250686	-5.025	5.45e-11	2.31e-09	3.08502
CALML3-AS1	ENSG00000205488	-5.05192	2.18e-06	3.3e-05	0.0176875
AP000688.1	ENSG00000230212	-5.05234	2.09e-14	1.51e-12	0.3002
AL138963.4	ENSG00000273149	-5.05401	3.38e-08	7.99e-07	0.144731
NCAM1-AS1	ENSG00000227487	-5.07448	3.78e-08	8.8e-07	0.0398388
LINC01721	ENSG00000230133	-5.07451	2.62e-05	0.000276202	0.0222113
AP002893.1	ENSG00000255301	-5.09641	2.85e-13	1.64e-11	0.0786655
LINC01361	ENSG00000236268	-5.12275	7.8e-06	9.62e-05	0.0346768
AP000438.1	ENSG00000257002	-5.14777	3.49e-05	0.000351195	0.0415675
AC092069.1	ENSG00000267458	-5.16382	3.3e-08	7.88e-07	0.210745
AC079154.1	ENSG00000228400	-5.16941	2.01e-06	3.07e-05	0.082399
AC141586.3	ENSG00000261093	-5.16943	1.46e-31	1.58e-28	0.130373
LINC00460	ENSG00000233532	-5.20262	2.37e-15	2.01e-13	0.0347642
AL117209.1	ENSG00000259515	-5.21517	3.15e-06	4.44e-05	0.0722569
JAZF1-AS1	ENSG00000234336	-5.25373	9.14e-21	1.8e-18	0.278056
AC016687.2	ENSG00000250723	-5.27599	3.68e-05	0.000365853	0.0342713
AC067956.1	ENSG00000236451	-5.29016	1.98e-09	6.3e-08	0.159222
DDIT4-AS1	ENSG00000269926	-5.29043	8.06e-23	2.32e-20	0.108623
AP001107.2	ENSG00000254452	-5.29897	2.32e-11	1.07e-09	0.153869
AC026369.1	ENSG00000249695	-5.30732	5.99e-07	1.03e-05	0.0109789
AC010266.2	ENSG00000261037	-5.31291	4.06e-19	6.06e-17	0.114608
AP003068.1	ENSG00000254501	-5.31868	1.9e-23	6.33e-21	0.168675
MIR31HG	ENSG00000171889	-5.34147	2.87e-07	5.34e-06	0.774834
AP003355.2	ENSG00000272321	-5.34375	1.63e-09	5.25e-08	0.314154
AC002351.1	ENSG00000258240	-5.39621	2.03e-08	5.13e-07	0.293437
LINC01106	ENSG00000175772	-5.40533	2.82e-18	3.39e-16	0.73454
SLC26A4-AS1	ENSG00000233705	-5.4177	9.56e-19	1.29e-16	1.30595
ATXN8OS	ENSG00000230223	-5.43693	5.01e-06	6.55e-05	0.0137326
AC135457.1	ENSG00000272742	-5.43785	2.71e-09	8.37e-08	0.036837
AC010336.4	ENSG00000268149	-5.43923	2.39e-10	9.13e-09	0.0821758
AP001993.1	ENSG00000255087	-5.46402	8.61e-07	1.42e-05	0.0481893
AJ009632.2	ENSG00000229425	-5.48815	2.08e-07	4.01e-06	0.114885
AC007368.1	ENSG00000255595	-5.54197	3.99e-06	5.37e-05	0.0590831
AL160408.2	ENSG00000228830	-5.55602	1.27e-12	6.89e-11	0.312737
LINC01378	ENSG00000236922	-5.57054	4.13e-08	9.31e-07	0.0731361
DLGAP1-AS4	ENSG00000263878	-5.5866	9.27e-10	3.16e-08	0.654605
AP001972.3	ENSG00000255136	-5.61178	1.9e-05	0.000209848	0.399371
AC104116.1	ENSG00000249971	-5.68431	6.23e-08	1.36e-06	0.0615656
LY86-AS1	ENSG00000216863	-5.68536	7.48e-25	3.59e-22	0.616788
LINC02296	ENSG00000258859	-5.6893	0.000749238	0.00467032	0.0438134
AC008537.4	ENSG00000282951	-5.69478	6.16e-06	7.74e-05	0.0538379
LINC01476	ENSG00000265313	-5.72638	0.000507525	0.0034252	0.172877
AC062028.1	ENSG00000145063	-5.77779	4.94e-10	1.76e-08	0.0842369
AP003064.1	ENSG00000255126	-5.86186	3.08e-15	2.51e-13	0.0425331
CTBP1-AS	ENSG00000280927	-5.88145	2.07e-10	7.99e-09	0.0408122
AL160270.1	ENSG00000230729	-5.91589	1.7e-07	3.35e-06	0.146442
AL049651.2	ENSG00000234646	-5.924	1.45e-08	3.82e-07	0.0104212
AL031600.3	ENSG00000261641	-5.94887	3.71e-13	2.06e-11	0.0563579
AC016888.1	ENSG00000266036	-5.98358	7.73e-16	6.97e-14	0.124799
KF456478.1	ENSG00000267688	-5.98931	1.01e-10	4.07e-09	0.0807732
AC018761.2	ENSG00000267062	-6.00309	3.18e-21	6.54e-19	0.69951
AC093484.3	ENSG00000265401	-6.02349	3.34e-14	2.37e-12	0.956288
AC006064.4	ENSG00000269968	-6.08187	1.48e-08	3.86e-07	1.30111
LINC01511	ENSG00000250584	-6.13067	4.62e-09	1.34e-07	0.0569408
HTR5A-AS1	ENSG00000220575	-6.1546	4.37e-19	6.3e-17	0.218053
AC004707.2	ENSG00000253102	-6.2328	1.83e-18	2.33e-16	0.0267236
AC011995.2	ENSG00000237720	-6.28652	8.1e-12	3.89e-10	0.338881
AC087164.1	ENSG00000266677	-6.34051	3.08e-10	1.15e-08	0.230047
AC020922.2	ENSG00000268729	-6.36568	2.17e-17	2.35e-15	0.119614
AC091180.4	ENSG00000250186	-6.39293	2.22e-24	8.75e-22	0.0388174
LINC00898	ENSG00000205634	-6.41582	1.21e-08	3.24e-07	0.0253903
AC027045.3	ENSG00000283025	-6.45185	2.31e-21	4.99e-19	0.0143222
AC125616.1	ENSG00000256008	-6.5235	6.62e-09	1.85e-07	0.123243
AC007192.2	ENSG00000269145	-6.59529	3e-15	2.49e-13	0.160224
LINC01202	ENSG00000280776	-6.59633	1.61e-06	2.5e-05	0.0867247
LINC02714	ENSG00000251226	-6.67256	1.95e-17	2.17e-15	0.0331063
LINC01166	ENSG00000232903	-6.78505	1.61e-10	6.35e-09	0.0232211
AC037441.1	ENSG00000248738	-6.84788	3.15e-12	1.59e-10	0.0160467
AP003396.5	ENSG00000263873	-6.87458	1.18e-34	1.71e-31	0.328191
AL512791.1	ENSG00000258424	-7.02333	4.75e-14	3.31e-12	0.045899
AP000757.1	ENSG00000254528	-7.04379	2.12e-22	5.75e-20	0.122287
AC138904.3	ENSG00000283662	-7.07637	9.47e-12	4.45e-10	0.0244273
AL805961.1	ENSG00000284703	-7.08657	3.76e-15	3.01e-13	0.018413
AP001107.7	ENSG00000254762	-7.16724	1.97e-14	1.44e-12	0.0509222
AC025257.1	ENSG00000257386	-7.23315	1.01e-15	8.94e-14	0.0378873
AC093330.1	ENSG00000266844	-7.2802	3.95e-36	8.55e-33	0.774099
AC021613.1	ENSG00000254092	-7.42892	1.95e-07	3.78e-06	0.0415583
AL031846.2	ENSG00000279833	-7.58813	3.12e-27	2.7e-24	0.0195387
AC011603.3	ENSG00000258017	-7.65725	1.33e-40	5.75e-37	0.561863
AC005944.1	ENSG00000267469	-7.7658	2.24e-19	3.59e-17	0.203582
AL117329.1	ENSG00000224271	-8.01392	2.23e-08	5.54e-07	0.0740215
LINC01007	ENSG00000233123	-8.02293	2.88e-22	7.34e-20	0.0738592
LINC00507	ENSG00000256193	-8.03556	2.18e-12	1.11e-10	0.136495
AC093503.2	ENSG00000269292	-8.1329	5.13e-14	3.52e-12	0.150334

## Sheet: S2-2
Table S2-2: Genes differentially expressed in GBM samples, compared with NBTs in TCGA dataset.
Gene stable ID	Gene name	logFC	FDR	average exp
ENSG00000254416	LINC02732	7.19135	5.32e-11	6.24854
ENSG00000230798	FOXD3-AS1	7.0602	5.89e-09	7.40729
ENSG00000253552	HOXA-AS2	7.03972	9.23e-06	6.60745
ENSG00000237380	HOXD-AS2	6.98182	2.25e-08	6.11179
ENSG00000228630	HOTAIR	6.24821	0.000952357	5.83553
ENSG00000254369	HOXA-AS3	6.1353	8.86e-07	5.36096
ENSG00000235363	SNRPGP10	6.11739	3.03e-25	7.96337
ENSG00000178458	H3P16	5.86955	3.55e-28	6.17683
ENSG00000213553	RPLP0P6	5.83943	7.34e-20	10.6889
ENSG00000196656	AC004057.1	5.61864	3.4e-16	5.65939
ENSG00000258675	LINC02308	5.61747	6.36e-08	5.61373
ENSG00000230897	RPS18P12	5.51103	9.36e-18	7.98654
ENSG00000220472	AL139095.2	5.49893	6.37e-21	7.27485
ENSG00000254919	AC090692.1	5.41488	3.04e-06	7.26007
ENSG00000233429	HOTAIRM1	5.40447	5.58e-06	8.00337
ENSG00000237730	AC078991.1	5.39185	5.41e-19	4.63075
ENSG00000257907	EEF1A1P17	5.36366	3.03e-22	5.98781
ENSG00000250133	HOXC-AS2	5.30903	0.000148495	4.73167
ENSG00000250144	AC104619.3	5.30498	4.77e-24	6.79493
ENSG00000234961	AL133415.1	5.289	2.94e-17	7.3879
ENSG00000245694	CRNDE	5.27064	4.29e-09	8.64058
ENSG00000213867	AL049830.1	5.21761	7.56e-20	4.48041
ENSG00000213315	AL122020.1	5.19104	1.03e-17	6.61698
ENSG00000249001	AC093895.2	5.15149	0.000464052	4.87593
ENSG00000234147	AL035446.1	5.14946	0.000101131	6.20127
ENSG00000251593	MSNP1	5.14303	7.04e-14	5.65378
ENSG00000204434	POTEKP	5.13728	9.53e-25	5.34721
ENSG00000224238	WARS2-IT1	5.1319	1.07e-11	5.92635
ENSG00000259394	AC079328.1	5.08278	1.84e-25	4.61523
ENSG00000234287	AC099560.2	5.08173	1.65e-18	7.13548
ENSG00000213539	YBX1P6	5.04875	2.81e-24	4.71374
ENSG00000240036	AC104563.1	5.0483	1.51e-23	5.55434
ENSG00000233846	SELENOTP1	5.03155	1.9e-18	5.47613
ENSG00000229994	RPL5P4	5.00987	5.49e-22	6.66352
ENSG00000241511	RPS15AP24	5.00644	1.1e-20	5.51919
ENSG00000253676	TAGLN2P1	4.99585	4.21e-14	6.39908
ENSG00000237506	RPSAP15	4.99164	2.72e-19	6.45057
ENSG00000237676	RPL30P4	4.96905	7.18e-21	4.79823
ENSG00000250451	HOXC-AS1	4.95676	0.00191323	4.53763
ENSG00000241061	RPL5P1	4.95558	3.37e-20	6.4262
ENSG00000235655	H3P6	4.94991	8.54e-20	9.88539
ENSG00000214612	RPS19P1	4.92539	4.29e-19	6.10839
ENSG00000231817	LINC01198	4.90642	0.00345872	5.44702
ENSG00000234782	TPT1P9	4.90171	1.62e-16	7.6787
ENSG00000280890	ELDR	4.90107	0.00614933	5.11227
ENSG00000240990	HOXA11-AS	4.88446	0.000222649	4.61713
ENSG00000232858	RPL34P27	4.86844	2.29e-16	4.84666
ENSG00000254545	AL354919.2	4.8609	0.000108188	6.44445
ENSG00000214541	RPS4XP3	4.83458	8e-19	5.22057
ENSG00000236801	RPL24P8	4.83371	2.56e-18	7.33423
ENSG00000188765	TMSB4XP2	4.82752	4.99e-17	6.4792
ENSG00000169253	AL669983.1	4.82254	1.88e-18	4.94859
ENSG00000250568	AC098591.3	4.81553	5.74e-21	4.14397
ENSG00000226855	RPSAP17	4.80093	5.24e-19	5.41532
ENSG00000244245	AC133134.1	4.80076	2.81e-20	4.92388
ENSG00000130600	H19	4.79939	0.0269783	8.55906
ENSG00000224861	YBX1P1	4.78922	3.3e-22	8.27429
ENSG00000229119	AC026403.1	4.78768	9.5e-17	8.08471
ENSG00000258910	LINC01956	4.78489	0.000177627	4.78841
ENSG00000234797	RPS3AP6	4.7848	3.62e-13	9.23883
ENSG00000235001	EIF4A1P2	4.78294	1.11e-24	6.01947
ENSG00000242083	RPL7AP31	4.76056	3.01e-18	4.56375
ENSG00000231313	CLIC1P1	4.74908	2.32e-16	4.62091
ENSG00000253954	HMGN1P38	4.74899	4.09e-30	5.57637
ENSG00000241081	RPL22P2	4.74507	1.23e-21	5.47008
ENSG00000213763	ACTBP2	4.74441	1.12e-25	7.97484
ENSG00000224415	AC007683.1	4.74285	8.44e-25	6.02618
ENSG00000240509	RPL34P18	4.74135	4.66e-18	6.14436
ENSG00000217027	TPT1P4	4.73725	1.99e-17	6.95109
ENSG00000249930	AC007016.1	4.73549	9.17e-20	4.09667
ENSG00000239198	RPL5P22	4.73256	5.33e-17	4.34688
ENSG00000234664	HMGN2P5	4.73096	7.12e-20	8.69197
ENSG00000234009	RPL5P34	4.72849	5.4e-22	7.97555
ENSG00000232883	AL451081.2	4.71688	5.87e-18	4.86655
ENSG00000214389	RPS3AP26	4.71195	4.85e-14	8.87996
ENSG00000216866	RPS2P55	4.70818	4.37e-23	6.8266
ENSG00000233270	SNRPEP4	4.69692	3.54e-12	6.24572
ENSG00000232385	RPS3AP25	4.68462	2.92e-16	5.37262
ENSG00000214047	RPS11P7	4.68119	1.67e-16	4.05567
ENSG00000242814	AC113398.1	4.67869	4.91e-20	5.58722
ENSG00000228118	MYL6P5	4.67745	1.93e-17	5.22851
ENSG00000240087	RPSAP12	4.67378	2e-18	6.86085
ENSG00000235115	CHCHD2P8	4.67325	4.55e-11	4.07172
ENSG00000231991	ANXA2P2	4.66365	7.72e-09	8.50726
ENSG00000226608	FTLP3	4.66036	2.67e-11	10.1146
ENSG00000233057	EEF1A1P14	4.6527	2.85e-22	6.66516
ENSG00000240376	AC010343.1	4.65183	2.12e-16	8.7954
ENSG00000219023	AL033519.3	4.64127	3.4e-18	6.0712
ENSG00000244251	AC013356.1	4.63499	1.55e-15	4.79045
ENSG00000214460	TPT1P6	4.6327	1.4e-15	5.41948
ENSG00000224114	AL591846.2	4.62985	0.000859238	7.60319
ENSG00000233380	RPS2P48	4.62381	4.42e-22	4.7455
ENSG00000228847	ATP5MC2P4	4.61579	1.84e-21	4.76274
ENSG00000226243	RPL37AP1	4.61094	1.19e-21	6.58727
ENSG00000223822	EEF1A1P1	4.59766	8.47e-19	5.22759
ENSG00000240371	RPS4XP13	4.58946	3.33e-17	4.95442
ENSG00000185834	RPL12P4	4.57413	2.24e-21	7.55109
ENSG00000240950	AC021074.1	4.56433	1.02e-19	6.21315
ENSG00000236468	AC099335.1	4.55719	1.28e-19	4.44748
ENSG00000228938	SNRPD2P1	4.55562	6.57e-18	3.96094
ENSG00000232389	AL583856.1	4.54796	2.27e-16	4.43071
ENSG00000239559	RPL37P2	4.54408	5.95e-20	6.25786
ENSG00000275830	AL390755.1	4.54235	1.51e-05	10.5547
ENSG00000229965	AL359704.1	4.53122	2.65e-14	3.95361
ENSG00000178429	RPS3AP5	4.52243	6.81e-08	7.85131
ENSG00000082929	LINC01587	4.51896	1.12e-05	4.25258
ENSG00000237668	RPS15AP38	4.51666	3.35e-19	5.29216
ENSG00000213851	AC098590.1	4.51161	1.48e-21	4.14753
ENSG00000243388	RPL3P3	4.50638	2.35e-22	4.40358
ENSG00000217716	RPS10P3	4.5027	5.65e-17	6.83324
ENSG00000217026	RPL10P1	4.50036	1.5e-19	4.98449
ENSG00000196183	RPS2P4	4.49881	1.51e-22	5.35141
ENSG00000218175	AC016739.1	4.49498	2.44e-18	9.06036
ENSG00000217241	CBX3P9	4.48989	5.26e-20	5.47768
ENSG00000241352	AC007688.2	4.48812	1.22e-16	5.66857
ENSG00000223722	AC023157.1	4.48043	1.01e-10	5.19707
ENSG00000226945	AC098935.1	4.47873	3.79e-17	5.14068
ENSG00000228981	AC097658.2	4.47763	3.48e-20	5.90797
ENSG00000253173	H2AZP2	4.46988	1.69e-17	3.88597
ENSG00000227854	AL590135.1	4.46939	9e-13	3.92539
ENSG00000261557	EEF1A1P38	4.45589	7.95e-19	6.44079
ENSG00000235508	RPS2P7	4.45577	2.69e-19	7.13599
ENSG00000241556	AC018475.1	4.45501	1.16e-20	5.50826
ENSG00000242060	RPS3AP49	4.45288	2.62e-14	5.54297
ENSG00000227094	AL512785.1	4.44802	0.000255037	5.06057
ENSG00000243859	RPL5P17	4.44284	1.46e-16	4.8976
ENSG00000227850	SEPTIN2P1	4.42702	1.03e-18	4.07841
ENSG00000233503	HNRNPLP1	4.42101	1.25e-24	4.3235
ENSG00000241494	AL355032.1	4.41969	5.69e-18	5.41353
ENSG00000230629	RPS23P8	4.41162	4.83e-21	8.23538
ENSG00000228205	AC131235.2	4.41151	8.76e-17	7.7294
ENSG00000258754	LINC01579	4.39445	7.25e-06	9.33236
ENSG00000231940	RPS7P3	4.39436	5.83e-15	4.52886
ENSG00000225912	AL121871.1	4.38741	7.87e-17	4.70704
ENSG00000256211	AC023512.1	4.38555	2.76e-17	5.19107
ENSG00000256663	AC112777.1	4.38387	2.97e-07	6.09429
ENSG00000187653	TMSB4XP8	4.37883	8.36e-13	10.5218
ENSG00000232801	SDCBPP3	4.37191	5.64e-21	4.40855
ENSG00000230148	HOXB-AS1	4.36167	0.00129073	5.56982
ENSG00000268412	TRMT112P6	4.36162	6.24e-19	5.20925
ENSG00000241429	EEF1A1P25	4.34156	2.83e-19	5.96443
ENSG00000229950	TFAP2A-AS1	4.33961	0.00013492	5.85614
ENSG00000237493	AC034102.1	4.33218	6.55e-17	6.44805
ENSG00000233328	PFN1P1	4.32806	1.35e-21	6.52706
ENSG00000231369	Z97353.1	4.32572	6.24e-19	5.41812
ENSG00000245205	EEF1A1P4	4.32552	1.23e-18	7.41872
ENSG00000212695	AL583805.1	4.32229	1.54e-14	4.64832
ENSG00000242952	RPSAP3	4.3222	7.51e-17	4.97933
ENSG00000260057	LINC01571	4.32111	3.15e-05	4.11854
ENSG00000215899	AC209007.1	4.31883	3.28e-16	4.38474
ENSG00000240023	AL133163.1	4.31577	6.04e-16	3.787
ENSG00000220105	AL353151.1	4.31011	2.01e-13	4.03069
ENSG00000213280	AC090114.1	4.30443	3.12e-15	6.33167
ENSG00000229108	LINC02587	4.29718	0.00693481	7.14406
ENSG00000250526	CCT6P2	4.29698	1.88e-09	4.94794
ENSG00000234031	RPS3AP44	4.29379	4.14e-12	4.88945
ENSG00000235297	FAUP1	4.28988	2.57e-20	7.10767
ENSG00000232368	FTLP2	4.28635	2.88e-12	7.50507
ENSG00000219773	RPSAP45	4.28165	5.47e-15	4.34868
ENSG00000233971	RPS20P10	4.2803	6.38e-14	4.24548
ENSG00000234354	RPS26P47	4.27305	3.71e-09	4.44396
ENSG00000236330	RPL5P9	4.26875	1.34e-15	4.87432
ENSG00000236762	RPL19P16	4.26806	1.23e-21	4.70231
ENSG00000226701	RPL15P14	4.25737	4.4e-17	4.41179
ENSG00000229349	ACTG1P9	4.25673	5e-21	5.46276
ENSG00000226525	RPS7P10	4.25262	9.33e-16	7.02916
ENSG00000188460	ACTBP11	4.25236	5.37e-24	6.19126
ENSG00000213169	AC069218.1	4.25094	5.2e-18	5.53549
ENSG00000213791	AC104212.2	4.24783	6.33e-14	3.97154
ENSG00000204072	ARMCX7P	4.24611	3.27e-16	3.9518
ENSG00000235962	RPL7AP53	4.24561	1.18e-14	4.2067
ENSG00000213399	AC022210.1	4.23169	1.12e-19	6.09518
ENSG00000280800	FP671120.7	4.22854	0.000785214	4.82324
ENSG00000231848	AC012354.2	4.22415	8.57e-20	4.42715
ENSG00000258841	EEF1A1P2	4.21647	4.97e-15	4.1864
ENSG00000260850	AC007344.1	4.2142	0.000130071	4.28567
ENSG00000224953	SRIP3	4.21371	1.72e-14	3.7134
ENSG00000241746	AC104212.3	4.20879	2.52e-15	4.55935
ENSG00000217239	AL136968.2	4.20738	2.75e-14	3.94089
ENSG00000225573	RPL35P5	4.20407	3.83e-15	7.06183
ENSG00000232587	EEF1A1P3	4.19941	6.32e-18	5.63925
ENSG00000214027	ARPC3P5	4.19238	5.67e-15	3.92976
ENSG00000233514	AL356653.1	4.18818	1.92e-19	4.78666
ENSG00000233287	AC009362.1	4.1794	1.03e-14	4.41027
ENSG00000230067	HSPD1P6	4.17448	6.97e-12	4.67035
ENSG00000251583	AC008427.2	4.16668	5.16e-15	3.89864
ENSG00000261614	YBX3P1	4.16533	1.42e-12	4.00853
ENSG00000228502	EEF1A1P11	4.15594	1.78e-16	9.00863
ENSG00000213309	RPL9P18	4.15594	1.31e-12	4.87058
ENSG00000236111	AL603882.1	4.14594	2.68e-18	4.12138
ENSG00000231120	BTF3P10	4.14205	2.7e-22	4.60939
ENSG00000259790	ANP32BP1	4.13964	7.17e-19	4.67826
ENSG00000233668	AL353662.2	4.13883	3.53e-16	4.57304
ENSG00000259612	EEF1A1P22	4.13859	2.23e-19	6.62668
ENSG00000243746	EEF1A1P10	4.13554	6.26e-19	6.67861
ENSG00000229132	EIF4A1P10	4.12944	3.46e-23	7.72144
ENSG00000220267	ACTBP8	4.12762	2.63e-20	5.17817
ENSG00000184106	TREML3P	4.12549	0.000166551	4.35751
ENSG00000188856	RPSAP47	4.11909	4.24e-16	5.56013
ENSG00000231414	AC016700.2	4.11122	9.39e-13	4.62141
ENSG00000242299	AC073861.1	4.10832	9.17e-12	9.81421
ENSG00000230777	RPS29P5	4.10685	1.09e-15	5.52769
ENSG00000213430	HSPD1P1	4.10546	6.38e-23	6.15174
ENSG00000197582	GPX1P1	4.10092	6.16e-05	8.55527
ENSG00000230979	AC079250.1	4.09668	3.06e-14	6.93737
ENSG00000182383	RPL27AP5	4.09445	1.01e-14	4.19899
ENSG00000232888	RPS11P5	4.09324	3.11e-17	7.81932
ENSG00000204277	LINC01993	4.09222	0.000376078	4.58112
ENSG00000225511	LINC00475	4.09195	0.00160766	5.76685
ENSG00000232346	Z74021.1	4.09137	2.08e-15	6.92707
ENSG00000242071	RPL7AP6	4.08745	7.5e-16	8.9547
ENSG00000231878	SNRPFP1	4.08646	1.66e-17	3.5977
ENSG00000242327	AC023906.1	4.08238	6.38e-15	4.07747
ENSG00000219146	RPS4XP8	4.07971	6.7e-12	3.86071
ENSG00000249641	HOXC13-AS	4.07866	0.0189817	4.04741
ENSG00000234589	AC125807.1	4.07372	4.48e-13	5.64058
ENSG00000223668	EEF1A1P24	4.07362	8.99e-18	6.43671
ENSG00000231072	GAPDHP64	4.06862	2.37e-12	4.26399
ENSG00000258476	LINC02207	4.06673	5.9e-05	4.35366
ENSG00000238150	AC008753.1	4.06608	2.59e-16	4.50612
ENSG00000277998	AC107075.1	4.06544	1.02e-15	5.47292
ENSG00000213432	RPL17P34	4.06463	3.45e-14	4.43214
ENSG00000268222	EEF1A1P7	4.06327	1.27e-19	6.62474
ENSG00000224628	AL121723.1	4.05464	2.51e-20	4.85323
ENSG00000223551	TMSB4XP4	4.05153	1.17e-12	8.56814
ENSG00000224820	BTF3P4	4.04137	2.9e-15	3.58342
ENSG00000243517	AC024940.3	4.03389	1.23e-16	6.72459
ENSG00000242169	AC093789.1	4.03332	6.61e-15	4.03786
ENSG00000213621	RPSAP54	4.03279	1.96e-16	6.52129
ENSG00000225616	AL138785.2	4.03092	1.12e-14	5.08826
ENSG00000234093	RPS15AP11	4.02396	9.36e-16	5.40947
ENSG00000215093	EEF1A1P29	4.01624	8.61e-19	6.18646
ENSG00000274374	AC239600.2	4.0131	6.29e-15	3.77628
ENSG00000214222	TUBBP2	4.01277	6.17e-18	5.10706
ENSG00000250895	AC010409.2	4.00754	1.3e-14	3.77777
ENSG00000241680	RPL31P49	4.00362	2.31e-16	5.4691
ENSG00000236876	TMSB4XP1	3.99714	5.98e-14	6.56634
ENSG00000243445	AC106820.1	3.99695	2.64e-13	4.93629
ENSG00000244485	RPL18P13	3.99378	5.47e-15	4.57318
ENSG00000233406	AL162430.2	3.99244	5.78e-19	5.11522
ENSG00000249014	HMGN2P4	3.99067	2.94e-17	5.4919
ENSG00000213363	RPS3P6	3.9826	1.83e-15	4.4399
ENSG00000213740	SERBP1P1	3.98184	9.33e-16	5.3677
ENSG00000234335	RPS4XP11	3.98169	7.83e-16	5.54614
ENSG00000235644	RPL10P5	3.98094	3.71e-13	3.55602
ENSG00000234964	FABP5P7	3.97704	0.000101679	6.34054
ENSG00000236281	NDUFB9P2	3.97429	9.91e-15	4.17817
ENSG00000228288	PCAT6	3.97336	3.56e-18	3.96335
ENSG00000234648	AL162151.2	3.97303	6.92e-18	7.07082
ENSG00000276269	AL355974.2	3.97148	1.77e-05	6.80889
ENSG00000228929	RPS13P2	3.96882	3.21e-17	7.15965
ENSG00000265273	PGDP1	3.96261	1.45e-18	4.07594
ENSG00000254244	PAICSP4	3.95903	2.42e-13	4.81111
ENSG00000213750	AP002982.1	3.95696	4.29e-16	3.73506
ENSG00000213598	AL049873.1	3.95018	2.49e-15	6.90048
ENSG00000277559	AC018553.1	3.94728	3.01e-05	3.84365
ENSG00000228007	AC011933.1	3.94608	3.43e-13	3.52861
ENSG00000213774	AC010904.1	3.94585	4.53e-15	3.51558
ENSG00000271707	ATP1B3P1	3.94577	1.45e-16	3.83006
ENSG00000235207	TUBBP6	3.9387	1.81e-06	3.99356
ENSG00000244331	AC008677.2	3.93866	4.8e-14	3.97622
ENSG00000235251	AC093155.2	3.93553	9.84e-17	3.50389
ENSG00000235459	RPS26P31	3.93448	4.47e-10	4.22458
ENSG00000223361	FTH1P10	3.93348	4.9e-15	7.37242
ENSG00000237987	AL606970.4	3.9329	0.000868319	3.71148
ENSG00000241411	AC104619.1	3.93152	4.07e-14	3.72638
ENSG00000248180	GAPDHP60	3.92939	5.95e-16	6.80036
ENSG00000230203	Z99714.1	3.92931	5.36e-11	3.53972
ENSG00000180172	RPS12P23	3.92658	1.17e-13	3.95697
ENSG00000242667	AC087385.2	3.91687	3.95e-14	4.64358
ENSG00000225770	RPS29P3	3.91644	3.39e-12	4.70152
ENSG00000254012	RPL10P8	3.91628	2.83e-14	3.96178
ENSG00000242100	RPL9P32	3.91137	9.15e-13	5.18653
ENSG00000188873	RPL10AP2	3.90685	8.78e-17	5.70348
ENSG00000237125	HAND2-AS1	3.90449	0.00898854	4.22806
ENSG00000234785	EEF1GP5	3.90382	1.55e-20	5.62166
ENSG00000214019	AL034370.1	3.9033	6.72e-21	4.79116
ENSG00000269378	AC022149.1	3.90287	1.87e-12	5.87476
ENSG00000240759	RPS27P21	3.90224	1.73e-13	4.31831
ENSG00000215349	MRPL3P1	3.89901	2.74e-19	4.41821
ENSG00000238172	RPS2P35	3.89399	4.25e-15	4.11238
ENSG00000213526	SETP8	3.89053	7.66e-16	3.67355
ENSG00000236552	RPL13AP5	3.8902	9.47e-13	10.7728
ENSG00000255967	HADHAP2	3.88595	8.4e-21	4.58978
ENSG00000239269	RPSAP4	3.88482	1.35e-14	5.35902
ENSG00000232203	SLC25A6P2	3.8836	1.38e-15	3.68945
ENSG00000237882	PPIAP13	3.8807	1.01e-14	4.2815
ENSG00000251151	HOXC-AS3	3.88009	0.000320348	3.62509
ENSG00000237709	EEF1A1P28	3.87866	3.54e-17	5.14614
ENSG00000220744	RPL5P18	3.87695	4.95e-16	4.35664
ENSG00000177776	RPS2P2	3.87619	9.38e-15	3.46569
ENSG00000124399	NDUFB4P12	3.87492	8.66e-14	4.15139
ENSG00000231684	EIF1P3	3.87401	3.75e-18	5.15818
ENSG00000258334	AC125611.4	3.86613	4.36e-09	4.76886
ENSG00000235174	RPL39P3	3.86382	2.41e-11	8.91744
ENSG00000242660	AC015911.1	3.86064	1.71e-10	3.49898
ENSG00000228501	RPL15P18	3.8564	1.45e-17	5.24001
ENSG00000228399	AL109741.2	3.85557	2.23e-12	4.27264
ENSG00000213128	RPL32P31	3.85168	5.09e-14	3.45577
ENSG00000259079	AC005476.1	3.84939	2.46e-15	3.89484
ENSG00000230829	AC025181.1	3.84742	2.36e-13	3.4659
ENSG00000123009	NME2P1	3.84692	2.08e-17	6.38147
ENSG00000230228	H3P1	3.84562	3.96e-16	3.65874
ENSG00000219451	RPL23P8	3.84473	5.93e-18	5.70086
ENSG00000213820	RPL13P2	3.84447	3.78e-14	4.0047
ENSG00000234268	AP000936.3	3.8405	1.39e-14	4.96663
ENSG00000228462	RPS19P7	3.8287	7.85e-13	3.88803
ENSG00000250966	H3P14	3.82662	7.17e-18	5.00872
ENSG00000236972	FABP5P1	3.82494	8.49e-06	4.29881
ENSG00000214199	EEF1A1P12	3.8225	1.33e-16	8.62053
ENSG00000213051	RPL5P5	3.81938	2.98e-13	4.38273
ENSG00000237214	AL080243.4	3.81912	9.93e-17	7.54046
ENSG00000230191	AC006970.1	3.81899	6.75e-10	4.26536
ENSG00000234488	AC096664.2	3.81898	2.8e-12	3.88851
ENSG00000255074	AC018523.1	3.81711	6.13e-15	3.64574
ENSG00000230383	AC009245.1	3.816	5.78e-19	6.10974
ENSG00000243455	RPS18P13	3.81589	6.72e-11	3.673
ENSG00000215016	RPL24P7	3.81396	3.69e-13	3.98844
ENSG00000214784	AC010468.1	3.81168	6.72e-12	6.63091
ENSG00000232699	BDH2P1	3.8089	4.05e-13	4.67271
ENSG00000218265	RPS4XP7	3.80713	2.91e-12	4.47999
ENSG00000189343	RPS2P46	3.8067	1.52e-19	9.16236
ENSG00000235354	RPS29P16	3.80042	6.02e-14	5.08352
ENSG00000251400	ALDH7A1P1	3.80037	3.74e-10	5.74004
ENSG00000279461	AC005480.2	3.80011	7.27e-13	4.45667
ENSG00000178464	RPL10P16	3.79766	1.43e-17	8.75443
ENSG00000196205	EEF1A1P5	3.79213	2.94e-14	12.1033
ENSG00000257074	RPL29P33	3.79036	1.55e-16	4.20352
ENSG00000242512	LINC01206	3.7814	0.000880031	5.53591
ENSG00000269155	AL009178.2	3.77941	0.00374327	5.0758
ENSG00000162840	MT2P1	3.77462	1.01e-06	6.99173
ENSG00000226396	AL031727.1	3.7738	9.42e-13	6.86324
ENSG00000146677	AC004453.1	3.77199	6.08e-14	8.54281
ENSG00000242477	AC091429.1	3.77184	6.02e-16	5.35546
ENSG00000216676	AL031229.1	3.77106	1.12e-11	3.42133
ENSG00000224550	AC114491.1	3.769	1.04e-12	7.12759
ENSG00000254170	AC008802.1	3.76282	4.59e-08	3.65947
ENSG00000228834	AL445189.2	3.75685	2.81e-13	4.96388
ENSG00000236680	AL356000.1	3.75547	2.08e-17	3.92544
ENSG00000224126	UBE2SP2	3.75275	4.56e-10	4.98947
ENSG00000223416	RPS26P15	3.75137	1.53e-10	4.19687
ENSG00000227034	AL445433.1	3.75077	7.19e-12	4.30188
ENSG00000227105	PARP1P1	3.74935	1.77e-14	4.0575
ENSG00000227347	HNRNPKP2	3.74562	4.92e-23	6.18216
ENSG00000225071	AC004552.1	3.74391	7.29e-11	4.56642
ENSG00000215030	RPL13P12	3.74315	1.47e-08	10.3491
ENSG00000185839	AL035411.1	3.74308	5.21e-16	5.92892
ENSG00000216412	RPL12P2	3.74111	1.15e-11	3.40774
ENSG00000179073	TAAR3P	3.74007	7.93e-05	5.10587
ENSG00000231789	PIK3CD-AS2	3.73977	4.21e-06	5.91951
ENSG00000213307	RPL18P11	3.73771	3.2e-12	3.39861
ENSG00000229985	AL590640.2	3.73663	7.49e-13	3.38833
ENSG00000235064	SLC25A5P2	3.73349	2.39e-14	3.80426
ENSG00000213394	RPSAP46	3.73045	9.67e-13	4.54539
ENSG00000213296	AC005521.1	3.72835	3.76e-14	3.36783
ENSG00000230330	HMGN2P3	3.72638	5.12e-17	6.42315
ENSG00000243964	RPL23AP65	3.7236	1.11e-19	6.24904
ENSG00000242088	AC090602.1	3.7214	1.67e-12	3.91984
ENSG00000253204	AC090281.1	3.72043	1.74e-15	3.66281
ENSG00000227682	ATP5F1AP2	3.71897	2.25e-13	3.805
ENSG00000223803	RPS20P14	3.7188	1.04e-17	6.63612
ENSG00000214629	RPSAP6	3.71565	9.44e-11	3.59603
ENSG00000213177	PRDX2P4	3.71391	6.35e-15	3.67836
ENSG00000258245	RPL10P13	3.71383	2.39e-11	3.38167
ENSG00000213857	AL080243.2	3.71004	2.91e-22	5.44642
ENSG00000213862	AC044787.1	3.70972	9.46e-16	6.64068
ENSG00000232362	ATP5MGP2	3.70904	1.82e-12	3.79974
ENSG00000226082	AC096915.1	3.70687	3.45e-13	3.3695
ENSG00000236739	CLIC4P1	3.70212	4.04e-09	4.0382
ENSG00000240125	RPL23AP75	3.69912	3.81e-15	3.55273
ENSG00000279141	AL590226.2	3.69514	3.17e-07	4.02923
ENSG00000250746	AC105250.1	3.69513	2.02e-14	5.06209
ENSG00000236976	AC091685.2	3.69424	9.87e-16	4.20961
ENSG00000244585	RPL12P33	3.69114	3.69e-11	3.80117
ENSG00000277043	EEF1A1P42	3.68392	6.46e-12	3.35512
ENSG00000266899	AKR1B1P7	3.68379	1.15e-11	3.35176
ENSG00000213082	PPP1R14BP2	3.67753	5.43e-14	3.98381
ENSG00000227145	IL21-AS1	3.67492	0.000436195	3.50736
ENSG00000101278	RPS10P5	3.67403	4.08e-14	4.62955
ENSG00000279274	AC012005.1	3.67316	2.8e-07	3.39353
ENSG00000260290	AC092115.2	3.67316	7.12e-20	6.60754
ENSG00000273812	BX640514.2	3.67231	0.000848807	4.02138
ENSG00000240231	RPS27P29	3.67109	1.83e-11	4.01621
ENSG00000242276	RPL5P3	3.66967	1.46e-14	4.81721
ENSG00000214535	RPS15AP1	3.66832	2.07e-14	7.02162
ENSG00000237931	CLIC4P3	3.66689	6.06e-08	3.58007
ENSG00000239223	RPL34P31	3.66018	2.78e-09	4.00275
ENSG00000239344	AC090686.1	3.65782	2.53e-10	4.37616
ENSG00000213885	RPL13AP7	3.64938	6.06e-15	6.59123
ENSG00000237285	HNRNPA1P2	3.6493	4.9e-14	3.30782
ENSG00000244313	AC024293.1	3.64843	4.17e-11	9.93826
ENSG00000214593	AL354710.1	3.64629	2.16e-12	3.86401
ENSG00000226327	RPSAP49	3.64604	4.27e-12	4.35615
ENSG00000243824	RPL12P6	3.64594	4.22e-13	4.09145
ENSG00000188512	AF279873.1	3.64333	2.44e-15	4.41873
ENSG00000241741	RPL7AP30	3.64237	7.51e-16	6.74346
ENSG00000244722	RPSAP29	3.64215	2.21e-13	4.54636
ENSG00000225178	RPSAP58	3.64201	1.06e-13	4.60094
ENSG00000256084	AC092112.1	3.64188	4.43e-05	4.26398
ENSG00000213442	RPL18AP3	3.6343	6.53e-10	9.98459
ENSG00000229161	TCP1P1	3.63367	1.15e-15	4.33281
ENSG00000213087	AL356535.1	3.62491	1.26e-09	5.21169
ENSG00000254502	AP003097.1	3.62134	1.27e-11	3.52222
ENSG00000237456	AC104849.1	3.619	3.65e-13	3.72515
ENSG00000224971	SUMO2P3	3.6177	2.01e-15	3.66477
ENSG00000235472	EIF4A1P7	3.61641	5.35e-18	4.43165
ENSG00000248795	AC098859.1	3.61041	5.65e-17	3.80423
ENSG00000243225	AC007686.1	3.61035	2.28e-11	3.5112
ENSG00000226098	SEC11B	3.60902	3.83e-12	3.50258
ENSG00000240392	RPL9P3	3.60619	2.99e-11	4.58625
ENSG00000230592	RPSAP8	3.60263	4.16e-13	4.84524
ENSG00000214552	COPS8P2	3.6021	2.44e-16	4.62251
ENSG00000260747	AC022968.1	3.60199	6.51e-15	5.34254
ENSG00000254023	PKMP4	3.59925	1.01e-12	4.31033
ENSG00000272727	LINC02266	3.59599	2.5e-06	4.09944
ENSG00000231169	EEF1B2P1	3.59305	3.44e-12	4.06998
ENSG00000229644	NAMPTP1	3.59204	6.13e-05	8.14985
ENSG00000228844	AL358176.3	3.58826	7.12e-12	3.59736
ENSG00000243498	UBA52P5	3.58801	8.96e-17	4.87513
ENSG00000185607	ACTBP7	3.58693	5.6e-22	6.25257
ENSG00000215492	HNRNPA1P7	3.58666	1.18e-15	5.08653
ENSG00000215086	NPM1P24	3.58433	6.67e-17	4.54037
ENSG00000228328	AL158201.1	3.58274	7.6e-11	6.06115
ENSG00000269985	AL021328.1	3.58044	0.000610678	3.93253
ENSG00000233834	AC005083.1	3.5796	2.47e-05	4.27665
ENSG00000218358	RAET1K	3.57891	5.35e-06	3.54144
ENSG00000236533	AC009413.2	3.56832	5.16e-12	4.04093
ENSG00000214016	RPSAP61	3.56791	3.11e-13	5.81591
ENSG00000237793	RPL18AP16	3.56327	3.82e-12	4.16187
ENSG00000231298	MANCR	3.56311	1.19e-05	3.55295
ENSG00000213683	AC002056.1	3.56141	6.18e-16	4.01153
ENSG00000230580	AC021016.1	3.56125	1.82e-16	4.66857
ENSG00000277447	AP005431.2	3.56017	1.5e-12	3.86714
ENSG00000254780	AC023232.1	3.55976	4.01e-13	3.26649
ENSG00000233839	AL357055.1	3.55896	2.02e-12	3.69928
ENSG00000256338	RPL41P2	3.55632	3.18e-14	7.21388
ENSG00000219487	AL603766.1	3.5558	4.48e-16	3.88991
ENSG00000234241	AL109618.1	3.55435	3.97e-13	4.53214
ENSG00000248873	SERBP1P6	3.554	5.81e-14	3.89787
ENSG00000248187	AC078850.1	3.55323	0.000170521	3.59546
ENSG00000270933	AC010719.1	3.54956	0.000228258	3.88984
ENSG00000226360	RPL10AP6	3.54851	8.55e-16	7.83599
ENSG00000240480	RPL29P2	3.54739	1.1e-11	3.47078
ENSG00000249026	CTNNA1P1	3.54425	3.91e-14	4.32101
ENSG00000225971	AC003071.1	3.54385	2.4e-08	3.31044
ENSG00000234017	AC022018.1	3.54213	3.54e-13	4.73431
ENSG00000233476	EEF1A1P6	3.53886	3.94e-14	10.1051
ENSG00000264350	SNRPGP2	3.53835	3.26e-13	7.648
ENSG00000177447	CBX3P1	3.53608	2.47e-10	3.25881
ENSG00000213269	AC004386.1	3.53506	3.66e-10	3.80656
ENSG00000249210	GAPDHP38	3.53389	4.01e-14	5.90316
ENSG00000238084	AL031284.1	3.53278	6.77e-15	4.17212
ENSG00000232496	RPL3P12	3.53171	1.39e-12	3.67062
ENSG00000250182	EEF1A1P13	3.53155	4.92e-15	9.46383
ENSG00000213569	AL390039.1	3.53113	3.57e-16	4.48999
ENSG00000224993	RPL29P12	3.52913	4.14e-15	4.84023
ENSG00000214203	RPS4XP1	3.52762	1.6e-14	5.00948
ENSG00000172746	RPL12P13	3.52332	7.44e-11	3.45569
ENSG00000233859	ADH5P4	3.51822	2.34e-17	5.43317
ENSG00000257616	AC055716.2	3.51364	9.43e-15	3.63528
ENSG00000228347	FTLP17	3.51319	1.08e-08	4.02863
ENSG00000237757	EEF1A1P30	3.5131	1.77e-16	4.85199
ENSG00000230721	AL049597.1	3.51217	3.31e-12	4.51822
ENSG00000249264	EEF1A1P9	3.51162	8.64e-16	8.75479
ENSG00000242262	AC092597.1	3.5116	3.72e-15	5.68895
ENSG00000235828	RPL36AP26	3.50905	8.41e-12	3.61826
ENSG00000231351	AC111200.2	3.50851	1.08e-16	4.16177
ENSG00000214881	TMEM14DP	3.50698	4.73e-14	4.60522
ENSG00000219928	AL161787.1	3.50456	3.27e-12	6.43397
ENSG00000232172	AL359092.2	3.50357	2.78e-12	3.53806
ENSG00000258153	HSPE1P4	3.49689	3.71e-13	3.85899
ENSG00000250081	AC025176.1	3.49687	4.66e-06	3.47176
ENSG00000226532	AL022718.1	3.49661	2.58e-08	3.67637
ENSG00000225536	STIP1P3	3.49553	9.49e-16	4.4496
ENSG00000266920	ACTBP9	3.49545	2.43e-17	5.33844
ENSG00000254373	AC112191.2	3.49468	1.33e-13	4.22222
ENSG00000213183	RPS7P8	3.49378	2.97e-10	3.44671
ENSG00000229567	AL139421.1	3.49076	1.24e-13	3.85763
ENSG00000233876	GAPDHP68	3.4903	1.28e-12	4.34663
ENSG00000277358	AL138693.1	3.48717	2.16e-10	4.28191
ENSG00000243829	AC011495.1	3.48469	2.43e-15	6.75837
ENSG00000229145	ACTBP1	3.4824	2.92e-15	4.88042
ENSG00000236852	BX322784.1	3.48103	5.48e-12	3.62002
ENSG00000219470	AL355802.1	3.48081	4.44e-18	5.366
ENSG00000225416	AC104843.1	3.47773	1.12e-11	3.42408
ENSG00000243721	RPL23AP63	3.47758	7.94e-14	4.08105
ENSG00000213704	EEF1A1P15	3.47731	8.19e-11	3.43012
ENSG00000233565	AC007690.1	3.47579	8.69e-10	3.23932
ENSG00000237729	AC002075.2	3.47312	1.75e-13	4.60395
ENSG00000218748	DBIP1	3.47215	2.54e-08	3.83879
ENSG00000215467	RPL27AP	3.47155	3.35e-10	3.86928
ENSG00000215895	AL354702.1	3.47014	4.68e-15	5.66252
ENSG00000217094	PPIAP31	3.46962	1.53e-14	7.02485
ENSG00000230457	PA2G4P4	3.46896	1.49e-18	5.41849
ENSG00000243663	RPS4XP14	3.46538	8.76e-12	4.81743
ENSG00000240342	RPS2P5	3.46531	7.01e-08	12.1745
ENSG00000213026	CFL1P4	3.4653	4.38e-16	4.50695
ENSG00000233594	BTF3P5	3.46495	3.73e-13	3.95112
ENSG00000105988	NHP2P1	3.46103	1.89e-16	5.21027
ENSG00000216624	GAPDHP72	3.45961	1.85e-14	6.74426
ENSG00000240388	AC008799.1	3.45793	2.23e-09	3.97677
ENSG00000235734	HMGN1P36	3.45777	4.97e-17	4.73027
ENSG00000235253	AC010240.3	3.45612	2.59e-15	3.94878
ENSG00000216657	GLRX3P2	3.45594	3.03e-12	3.94646
ENSG00000215088	RPS5P3	3.45448	2.64e-09	3.43239
ENSG00000234337	AC026462.1	3.4506	1.21e-13	4.7236
ENSG00000235332	RPSAP76	3.45005	6.99e-12	3.72052
ENSG00000214391	TUBAP2	3.4491	1.64e-14	8.97888
ENSG00000258645	HSPE1P2	3.44835	3.86e-17	5.12383
ENSG00000224646	AC007387.1	3.44684	5.05e-15	4.23564
ENSG00000214089	RPL9P21	3.44441	2.52e-10	4.31483
ENSG00000228657	RPL23AP58	3.44376	1.26e-13	3.38753
ENSG00000224839	RPL12P17	3.44105	8.03e-13	3.7828
ENSG00000266928	AC020905.1	3.44087	0.000192673	3.32068
ENSG00000249855	EEF1A1P19	3.44076	4.35e-17	8.55436
ENSG00000234118	RPL13AP6	3.4402	1.53e-13	5.63029
ENSG00000232893	IQCA1-AS1	3.4392	0.00023109	3.59939
ENSG00000234851	RPL23AP42	3.43611	1.1e-15	8.59037
ENSG00000255262	ELOBP2	3.43561	2.65e-13	4.00239
ENSG00000250321	AC079140.2	3.4316	2.01e-11	4.49116
ENSG00000213661	AC106806.1	3.42925	6.6e-10	3.41364
ENSG00000258445	AL132777.1	3.42924	1.85e-08	3.21694
ENSG00000232383	AC010677.1	3.42895	7.31e-10	3.20294
ENSG00000237584	RAC1P4	3.42868	1.24e-13	3.58501
ENSG00000219149	PPIAP87	3.42727	4.39e-11	3.48712
ENSG00000236993	GAPDHP21	3.42585	1.97e-11	4.72479
ENSG00000239246	AC008026.1	3.42343	1.46e-11	6.18944
ENSG00000250471	GMPSP1	3.42312	2.12e-16	4.02453
ENSG00000179157	RPS2P28	3.42073	1.4e-11	3.37679
ENSG00000271711	AC069236.1	3.41931	6.16e-12	3.37155
ENSG00000226972	RPL12P19	3.41603	9.05e-13	4.0453
ENSG00000240914	RPL15P2	3.4134	3.64e-14	5.26445
ENSG00000212994	RPS26P6	3.41212	5.36e-09	4.15854
ENSG00000251066	AC026700.1	3.4111	4.2e-13	3.56299
ENSG00000263266	RPS7P1	3.4089	2.88e-11	9.06724
ENSG00000229000	SEPTIN7P8	3.40813	7.08e-09	3.39268
ENSG00000248854	HNRNPH1P3	3.40762	2.28e-13	3.35451
ENSG00000234004	AC092017.2	3.407	2.94e-10	3.92983
ENSG00000241007	SEPTIN7P6	3.40658	6.74e-12	5.32568
ENSG00000227621	PHBP11	3.40626	3.71e-14	3.56857
ENSG00000264458	AC025211.1	3.40583	5.54e-05	3.26443
ENSG00000240540	RPL3P9	3.40511	4.05e-12	4.48685
ENSG00000263781	AC024619.4	3.40502	3.01e-12	4.50151
ENSG00000236565	HNRNPA3P5	3.4031	1.01e-14	5.47935
ENSG00000234825	XRCC6P2	3.40135	5.18e-18	6.39732
ENSG00000235582	AL365258.3	3.40086	1.16e-11	4.0968
ENSG00000244266	AC090058.1	3.3991	4.15e-11	3.37481
ENSG00000232472	EEF1B2P3	3.39284	1.28e-13	8.14206
ENSG00000236562	AC116049.1	3.39216	1.53e-08	4.05931
ENSG00000259051	HNRNPUP1	3.38752	9.97e-17	5.371
ENSG00000239323	AL163973.1	3.38677	4.52e-09	3.19524
ENSG00000249565	SERBP1P5	3.38511	4.48e-13	5.69879
ENSG00000258373	SLC25A3P2	3.38211	5.64e-15	3.55286
ENSG00000166530	HSBP1P2	3.37977	5.32e-11	3.17369
ENSG00000213235	EEF1A1P16	3.37953	1.13e-14	6.43714
ENSG00000234145	NAP1L4P3	3.37795	5.83e-13	4.38659
ENSG00000229133	RPS7P4	3.37319	1.49e-10	4.96212
ENSG00000232393	RPL5P6	3.37287	2.59e-10	3.80276
ENSG00000213452	AKR1B1P2	3.37223	1.23e-09	3.37033
ENSG00000244076	AC026410.2	3.37071	7.15e-08	3.19808
ENSG00000175886	RPL7AP66	3.36892	1.68e-14	6.41521
ENSG00000228034	HMGN2P21	3.36625	8.86e-10	3.16192
ENSG00000233597	AC133435.1	3.3659	7.79e-23	5.17211
ENSG00000177350	RPL13AP3	3.36469	3.55e-11	4.75874
ENSG00000228307	OR2S1P	3.36428	1.62e-17	5.93714
ENSG00000232176	AL161909.1	3.36369	1.7e-11	5.60732
ENSG00000214362	RPS3AP36	3.35662	6.09e-09	4.52116
ENSG00000236603	RANP1	3.35594	5.73e-17	6.6732
ENSG00000213326	RPS7P11	3.35582	2.44e-12	7.09919
ENSG00000223529	EEF1A1P8	3.3514	2.09e-14	6.78085
ENSG00000243620	AC092957.1	3.34755	0.01694	4.16602
ENSG00000243830	AC092865.1	3.34603	1.07e-11	3.98329
ENSG00000270547	LINC01235	3.34542	0.000122422	7.43117
ENSG00000236992	RPL12P12	3.34532	1.32e-12	5.17218
ENSG00000248626	GAPDHP40	3.34145	3.63e-13	6.75132
ENSG00000247763	AC106800.1	3.34051	3.91e-13	5.94445
ENSG00000243007	RPL12P35	3.33894	1.49e-15	3.95245
ENSG00000179101	H3P47	3.33881	3.32e-15	4.9777
ENSG00000257195	HNRNPA1P50	3.33873	7.7e-12	3.99406
ENSG00000261559	FSCN1P1	3.33865	5.65e-10	5.31695
ENSG00000243479	MNX1-AS1	3.33213	0.0199358	3.49
ENSG00000236480	PKMP1	3.3311	1.61e-13	6.24112
ENSG00000216854	RPL17P26	3.33046	1.2e-09	3.54668
ENSG00000229638	RPL4P4	3.33028	9.16e-16	9.03275
ENSG00000234380	LINC01426	3.32784	6.01e-05	6.42628
ENSG00000249353	NPM1P27	3.32779	1.03e-17	8.39457
ENSG00000266835	GAPLINC	3.32669	0.000379531	4.27796
ENSG00000228499	TMSB10P1	3.32354	2.78e-10	5.32633
ENSG00000258943	AL049871.1	3.32186	0.000411906	5.06427
ENSG00000230406	AC079834.1	3.31732	1.06e-09	3.14219
ENSG00000213772	EIF1P7	3.31694	3e-14	4.28253
ENSG00000243403	AC090543.3	3.31457	2.1e-08	4.3914
ENSG00000239917	RPS10P16	3.31217	2.27e-09	4.52444
ENSG00000225712	ATP5MC2P1	3.31208	4.74e-12	3.51651
ENSG00000226221	RPL26P19	3.31033	7.3e-13	7.66248
ENSG00000213864	EEF1B2P2	3.30693	6.21e-11	4.38759
ENSG00000228264	PSMD8P1	3.30173	4.06e-13	3.67516
ENSG00000212664	AC064799.1	3.30094	3.94e-12	6.28748
ENSG00000226790	HNRNPA3P1	3.29591	1.12e-11	3.5905
ENSG00000223460	GAPDHP69	3.28687	1.72e-09	5.60743
ENSG00000258605	DYNLL1P2	3.28342	1.79e-11	3.49865
ENSG00000258427	RBM8B	3.28285	3.09e-16	5.69925
ENSG00000240785	RPL36AP21	3.28053	1.15e-08	3.3149
ENSG00000224594	RPL29P19	3.28017	2.1e-07	3.63082
ENSG00000248697	TOX4P1	3.28013	2.16e-16	3.56326
ENSG00000242640	RPS29P11	3.27998	1.65e-08	3.13369
ENSG00000218472	AL590004.2	3.27691	1.5e-08	3.12873
ENSG00000257842	LINC02588	3.27629	0.0012435	6.11809
ENSG00000236148	RPL23AP37	3.27458	1.9e-14	3.80301
ENSG00000228665	BX679664.1	3.27381	1.21e-10	4.06421
ENSG00000243547	HNRNPKP4	3.27281	9.82e-22	7.38456
ENSG00000224856	AL035398.1	3.27183	1.12e-10	4.01921
ENSG00000256356	HSPA8P5	3.27046	3.08e-15	6.08482
ENSG00000243894	AC116562.1	3.26958	7.41e-08	3.41981
ENSG00000231707	PABPC1P1	3.26732	5.64e-13	3.5726
ENSG00000227694	RPL23AP74	3.26715	3.26e-14	5.01655
ENSG00000236534	H3P36	3.26468	5.44e-17	4.87378
ENSG00000213312	RPL7AP34	3.26393	6.48e-12	3.80572
ENSG00000205871	RPS3AP47	3.26384	1.34e-09	6.56591
ENSG00000257790	EIF4A1P4	3.26335	1.95e-16	5.36406
ENSG00000218426	AL590867.2	3.26228	3.25e-11	9.34149
ENSG00000213275	IFITM9P	3.2621	9.5e-08	3.90125
ENSG00000232021	LEF1-AS1	3.25997	2.53e-05	5.65658
ENSG00000224004	ATP5F1CP1	3.25569	1.14e-13	4.16009
ENSG00000267541	MTCO2P2	3.25394	9.13e-10	6.54808
ENSG00000176933	TOB2P1	3.25334	2.04e-06	5.04166
ENSG00000186743	TPI1P3	3.25333	7.35e-13	4.03234
ENSG00000227706	AL713998.1	3.24621	1.15e-05	3.18022
ENSG00000216548	AL357084.1	3.24386	2.96e-06	3.15661
ENSG00000265646	TUFMP1	3.24356	5.22e-14	4.01624
ENSG00000260981	AC091932.1	3.24251	0.00377022	4.10939
ENSG00000237264	FTH1P11	3.24201	1.95e-12	7.68773
ENSG00000258501	EIF3LP1	3.24005	4.64e-11	3.45826
ENSG00000222000	AC092675.1	3.2396	6.19e-05	5.93487
ENSG00000233111	RAB1C	3.23912	2.52e-17	5.09106
ENSG00000237928	NFIA-AS2	3.23889	0.000135678	8.40906
ENSG00000226666	HSPA9P1	3.23789	6.51e-14	5.35368
ENSG00000238085	AL590682.1	3.23694	1.09e-12	4.09132
ENSG00000180581	SRP9P1	3.23469	1.07e-14	6.3561
ENSG00000259918	NDUFA5P11	3.23234	8.88e-13	4.33618
ENSG00000235238	SUMO2P1	3.23064	3.7e-22	6.08067
ENSG00000231066	NPM1P9	3.22498	1.25e-11	3.77005
ENSG00000234546	LNCTAM34A	3.22488	4.64e-05	5.42296
ENSG00000223916	AC097638.1	3.22482	3.61e-10	3.62617
ENSG00000236804	RPS3AP12	3.22271	6.06e-09	3.80741
ENSG00000223969	AC002456.1	3.22219	2.18e-07	6.61935
ENSG00000227337	RPL23AP43	3.22136	6.9e-14	4.37399
ENSG00000242540	AC010729.2	3.22033	4.81e-07	4.86545
ENSG00000218582	GAPDHP63	3.21992	5.67e-14	7.12651
ENSG00000226624	AC005099.1	3.21832	2.18e-10	4.54649
ENSG00000241838	AP000529.1	3.21397	1.15e-10	3.24731
ENSG00000248415	GAPDHP61	3.21162	3.16e-12	5.52701
ENSG00000203914	HSP90B3P	3.21116	1.06e-10	4.71239
ENSG00000214896	RPSAP55	3.21091	2.94e-09	3.6848
ENSG00000183022	TPM3P8	3.20788	3.58e-12	4.17991
ENSG00000233260	RPSAP63	3.20715	2.44e-10	3.45522
ENSG00000242067	RPL9P28	3.20703	1.29e-08	4.27366
ENSG00000233952	FTLP15	3.2027	8.37e-07	3.28841
ENSG00000237749	AL034379.1	3.20262	1.49e-12	4.9837
ENSG00000251118	H3P24	3.20137	1.32e-09	3.06442
ENSG00000224906	SRP14P1	3.20097	2.65e-11	3.52511
ENSG00000238103	RPL9P7	3.20074	7.88e-11	6.64611
ENSG00000227173	MYL6P3	3.1969	4.08e-10	3.65248
ENSG00000215326	GPX1P2	3.19612	5.86e-09	4.56953
ENSG00000233747	RPL36AP13	3.19586	1.41e-07	3.09788
ENSG00000225405	RPS15AP17	3.19227	7.61e-06	3.49752
ENSG00000226453	LINC02542	3.19196	9.76e-07	4.29193
ENSG00000219133	AL592114.1	3.1889	3.38e-09	4.56851
ENSG00000244716	BX679664.3	3.18805	6.36e-12	7.0799
ENSG00000250927	MESTP3	3.18674	6.25e-05	3.41306
ENSG00000253374	AC023644.1	3.18525	4.97e-11	4.28692
ENSG00000243167	RPS10P28	3.18422	4.95e-09	3.87382
ENSG00000237170	RPS7P15	3.18335	1.64e-08	3.25902
ENSG00000271525	ARF4P1	3.18305	2.16e-10	4.00932
ENSG00000197744	PTMAP2	3.17962	3.01e-17	7.43511
ENSG00000232702	AL158050.1	3.17951	1.42e-09	4.59953
ENSG00000235084	CHCHD2P6	3.17815	7.98e-07	7.30176
ENSG00000253882	AC099548.2	3.1771	0.000114672	5.70555
ENSG00000216938	RPL7P58	3.17603	2.64e-08	3.06517
ENSG00000219391	AC019129.1	3.17544	2.54e-08	3.06395
ENSG00000244053	RPL13AP2	3.17388	4.08e-11	4.28045
ENSG00000225154	AL450996.1	3.17335	6.11e-09	3.23995
ENSG00000232917	HSPE1P6	3.17243	7.96e-09	3.42951
ENSG00000235587	GAPDHP65	3.17148	5.8e-12	8.35527
ENSG00000238041	AP004245.1	3.17068	1.18e-15	3.9508
ENSG00000223861	AL365436.1	3.1703	3.34e-10	4.09091
ENSG00000243779	AP001086.1	3.1696	5.54e-09	3.24201
ENSG00000236942	AC096533.1	3.16684	2.93e-16	4.64741
ENSG00000216368	AL136226.1	3.16623	8.59e-08	3.25266
ENSG00000205312	KRT17P4	3.16602	0.0111447	3.7594
ENSG00000237818	RPS3AP29	3.1658	2.12e-09	3.05349
ENSG00000225496	AC104651.1	3.16448	1.41e-11	3.41809
ENSG00000265936	AC091042.1	3.16387	1.08e-07	3.25544
ENSG00000272202	AC097358.2	3.16253	2.52e-06	3.63668
ENSG00000213152	RPL7AP60	3.16139	2.21e-12	4.37808
ENSG00000215049	PRDX2P1	3.16091	8.88e-12	3.7428
ENSG00000249779	AC106800.2	3.15958	2.21e-08	3.22343
ENSG00000249774	AC025458.1	3.15908	1.09e-11	4.78897
ENSG00000213730	POLD2P1	3.15714	5.06e-10	3.41082
ENSG00000227939	RPL3P2	3.156	9.53e-16	6.81636
ENSG00000226498	RPSAP21	3.15517	3.71e-08	3.23837
ENSG00000266563	EIF1P5	3.15334	1.16e-12	4.10851
ENSG00000267679	EIF5AP2	3.15261	4.01e-12	3.93908
ENSG00000250237	AC010273.3	3.15082	1.08e-05	4.49472
ENSG00000236844	AC069213.3	3.1504	1.83e-09	3.86185
ENSG00000235698	PA2G4P2	3.15004	3.65e-14	3.93573
ENSG00000228168	HNRNPA1P21	3.14952	1.81e-11	3.59728
ENSG00000238193	AC112656.1	3.14726	2.81e-09	3.41217
ENSG00000226292	AL606495.1	3.14501	1.17e-08	3.52717
ENSG00000242697	RPL5P12	3.14479	3.82e-11	4.39041
ENSG00000204362	LINC02783	3.14413	0.00288151	3.21489
ENSG00000259397	AC021231.2	3.14082	7.37e-16	3.93042
ENSG00000229914	AL138899.2	3.1403	9.42e-07	3.23158
ENSG00000255035	SDHCP4	3.13901	1.1e-08	3.21818
ENSG00000242411	AC011506.1	3.13565	1.88e-09	3.51115
ENSG00000248780	ARL4AP2	3.13174	3.74e-09	3.40882
ENSG00000237186	AC092418.2	3.13066	2.02e-07	3.059
ENSG00000242858	AC020899.1	3.13026	2.68e-11	4.91791
ENSG00000235385	LINC02154	3.12824	0.00980158	3.97429
ENSG00000251102	CTBP2P4	3.12653	1.64e-10	3.18607
ENSG00000235420	RPL29P30	3.12578	3.5e-09	3.30025
ENSG00000226138	AC004801.1	3.12438	3.67e-10	3.71076
ENSG00000236060	HSPB1P1	3.12403	3.42e-08	6.1116
ENSG00000225338	RPL23AP18	3.12384	1.65e-14	4.62831
ENSG00000268942	CKS1BP3	3.12326	4.36e-07	3.22736
ENSG00000226131	PPIAP66	3.12294	3.81e-11	3.88683
ENSG00000242992	FTH1P4	3.12258	3.13e-12	6.20299
ENSG00000233045	AC097523.1	3.12187	4.37e-14	4.57605
ENSG00000229880	IMMTP1	3.12084	1.54e-09	3.01674
ENSG00000220875	H3C9P	3.11872	4.17e-15	4.33832
ENSG00000237888	AC087650.1	3.11831	1.33e-10	3.70493
ENSG00000225093	RPL3P7	3.11651	2.93e-14	6.64895
ENSG00000248546	ANP32C	3.11274	2.09e-10	3.86183
ENSG00000257219	LNCOG	3.10969	0.000323197	4.59845
ENSG00000254387	MYL12AP1	3.10845	1.08e-08	3.29846
ENSG00000240695	AC117382.1	3.10829	1.33e-16	4.66964
ENSG00000219951	AL391416.1	3.10731	1.33e-11	5.68046
ENSG00000215057	PKMP5	3.10234	3.23e-10	4.27606
ENSG00000213744	RPS10P14	3.1009	4.95e-07	3.21874
ENSG00000230037	UBBP1	3.09963	2.07e-14	6.33218
ENSG00000235175	RPL26P37	3.0993	9.78e-08	3.2075
ENSG00000255909	PDCD5P1	3.09857	3.46e-12	3.68202
ENSG00000226144	RPS27AP3	3.09553	1.48e-07	3.03682
ENSG00000263179	HNRNPCP4	3.0947	1.52e-14	4.28561
ENSG00000253683	AC027309.2	3.09093	1.98e-15	7.16077
ENSG00000251604	LINC01385	3.08868	0.00255681	3.17279
ENSG00000230478	Z96811.1	3.08848	1.05e-09	3.58852
ENSG00000238003	RPL10P4	3.08845	3.35e-10	3.59245
ENSG00000243538	RPS26P28	3.08763	2.52e-07	3.61072
ENSG00000212802	RPL15P3	3.08753	4.23e-13	8.91108
ENSG00000267147	LINC01842	3.08649	0.000958257	4.65632
ENSG00000213579	AL096829.1	3.08482	1.91e-08	3.19301
ENSG00000237758	BANF1P3	3.0839	2.33e-15	5.67634
ENSG00000249858	SNX5P1	3.08386	1.59e-12	3.99757
ENSG00000233167	EEF1A1P26	3.08254	8.2e-07	3.21542
ENSG00000248208	WDR45P1	3.08092	4.79e-07	5.22118
ENSG00000249193	HSPD1P5	3.08032	3.43e-12	3.96389
ENSG00000215840	AL592295.1	3.08021	8.97e-17	4.71398
ENSG00000139239	RPL14P1	3.07991	8.34e-16	8.81002
ENSG00000259169	GNRHR2P1	3.07988	2.38e-08	3.36462
ENSG00000256103	ATP5MFP5	3.07912	1.24e-08	3.7658
ENSG00000184612	RPL7P26	3.07688	6.33e-11	3.98027
ENSG00000266944	AC005262.1	3.07657	5.09e-07	3.58748
ENSG00000236264	RPL26P30	3.07554	7.05e-15	4.94617
ENSG00000223823	LINC01342	3.07551	0.00176858	3.1441
ENSG00000214485	RPL7P1	3.07409	9.26e-14	7.80027
ENSG00000230202	AL450405.1	3.07409	1.8e-09	9.29477
ENSG00000231884	NDUFB1P1	3.07374	4.48e-09	4.09192
ENSG00000260187	PPIAP48	3.07293	0.00191841	3.78538
ENSG00000234869	AL021392.1	3.06947	0.00483117	4.4401
ENSG00000261330	PPIAP50	3.06869	7.42e-09	3.46081
ENSG00000243256	RPL30P14	3.06776	8.85e-10	3.45618
ENSG00000237350	CDC42P6	3.06775	1.75e-14	6.84599
ENSG00000253899	AC067904.2	3.06715	3.2e-12	3.65534
ENSG00000215381	AL109936.2	3.06608	3.08e-09	3.57784
ENSG00000259137	AL109766.1	3.06385	6.5e-14	4.56979
ENSG00000213041	AC093422.1	3.06258	3.18e-07	3.19924
ENSG00000280441	FP236383.3	3.06255	0.00165888	3.16075
ENSG00000223984	HNRNPRP1	3.06154	2.45e-10	3.6617
ENSG00000215221	UBA52P6	3.06139	1.79e-11	4.38062
ENSG00000244021	AC093591.1	3.06058	1.43e-08	3.99049
ENSG00000225131	PSME2P2	3.05989	9.93e-13	6.18043
ENSG00000249031	SUMO2P6	3.05863	1.69e-11	3.59846
ENSG00000233868	AC009302.1	3.057	5.64e-10	3.44136
ENSG00000236764	COX7A2P2	3.05599	1.78e-09	3.57364
ENSG00000219747	AL133260.1	3.05568	5.23e-11	6.45738
ENSG00000226197	AL583785.1	3.05274	0.0125816	4.08911
ENSG00000232341	RPL4P2	3.05079	4.44e-10	4.44531
ENSG00000243680	RPL37P23	3.04698	1.59e-13	5.15226
ENSG00000174572	RPL10P2	3.04399	1.9e-10	3.33279
ENSG00000233125	ACTBP12	3.04158	2.87e-06	4.63573
ENSG00000270983	AL589674.1	3.03998	3.94e-11	3.7005
ENSG00000244052	RPL5P24	3.03953	3.15e-09	4.25718
ENSG00000234513	AC073072.1	3.03936	6.25e-07	3.83446
ENSG00000240776	AC079944.1	3.03554	1.43e-10	4.75513
ENSG00000220343	PPIAP74	3.03542	1.58e-09	3.43697
ENSG00000232369	PPIAP35	3.0347	1.03e-10	3.63968
ENSG00000266970	AC061992.2	3.03444	0.000404658	5.42093
ENSG00000213493	ACTN4P1	3.03385	3.18e-10	4.47747
ENSG00000248699	AC114964.1	3.03372	7.64e-10	3.32764
ENSG00000233467	U40455.1	3.03257	1.03e-09	3.54433
ENSG00000237991	RPL35P1	3.03022	2.83e-09	6.36196
ENSG00000226540	GAPDHP73	3.02823	7.84e-11	5.11101
ENSG00000181260	MTHFD2P7	3.02782	2.73e-06	3.00889
ENSG00000225246	RPS2P1	3.02666	5.96e-10	3.42789
ENSG00000180211	FO393411.1	3.02459	1.64e-14	6.47506
ENSG00000237999	ACTG1P19	3.02116	5.2e-12	3.895
ENSG00000258846	EEF1A1P33	3.01877	7.45e-12	4.65936
ENSG00000180389	ATP5F1EP2	3.01793	1.72e-13	6.35598
ENSG00000213075	RPL31P11	3.01687	2e-09	3.53292
ENSG00000225591	BX248409.1	3.01565	2.31e-09	3.64066
ENSG00000238137	ARPC3P2	3.01115	1.51e-08	3.14096
ENSG00000261549	AC107954.1	3.01002	7.4e-10	4.513
ENSG00000251257	AC010457.1	3.00933	6.76e-05	3.57141
ENSG00000217130	AL139100.2	3.0075	2.35e-10	6.33107
ENSG00000234985	AC074085.2	3.00749	3.1e-09	3.42771
ENSG00000230734	RPL10P3	3.00728	5e-10	4.76452
ENSG00000244226	ILF2P1	3.0045	1.87e-09	3.13137
ENSG00000228056	CFL1P3	3.00275	1.37e-10	3.40249
ENSG00000240463	RPS19P3	3.00051	1.54e-12	5.75066
ENSG00000242849	ALDOAP1	3.00041	4.05e-11	4.00283
ENSG00000234743	EIF5AP4	2.99836	1.25e-17	5.21071
ENSG00000213942	AC005840.1	2.99787	1.77e-09	4.99695
ENSG00000244586	WNT5A-AS1	2.99786	3.99e-06	4.44641
ENSG00000258608	DNAJC19P9	2.99782	2.72e-11	4.62098
ENSG00000258955	LINC00519	2.99735	0.000106067	4.07374
ENSG00000220157	HNRNPA1P12	2.99732	1.43e-14	4.4577
ENSG00000236152	MRPS36P1	2.99494	2.04e-09	3.51899
ENSG00000227852	RPS29P17	2.99476	4.95e-09	3.52107
ENSG00000226427	HMGN2P7	2.99319	1.83e-08	3.61816
ENSG00000241932	AC092324.2	2.99213	1.08e-06	2.98489
ENSG00000230080	AC139143.1	2.99116	3.5e-09	3.61157
ENSG00000236257	EI24P2	2.98929	1.72e-08	3.84698
ENSG00000236686	BZW1P1	2.98655	3.07e-10	3.59749
ENSG00000250346	EEF1GP2	2.98653	1.31e-09	3.12002
ENSG00000230787	PSAT1P3	2.9836	7.79e-08	4.08159
ENSG00000213970	AC006122.1	2.98231	1.05e-11	4.38054
ENSG00000214908	AL353678.1	2.98039	9.79e-09	3.74308
ENSG00000233929	MT1XP1	2.97938	4.43e-06	5.77009
ENSG00000213684	LDHBP2	2.97858	4.35e-14	5.52039
ENSG00000124549	BTN2A3P	2.9779	8.73e-12	7.04069
ENSG00000230207	RPL4P5	2.9773	6.17e-15	7.01454
ENSG00000213370	RANP6	2.97326	5.42e-12	3.92014
ENSG00000230291	AC078817.1	2.9708	8.6e-11	5.48325
ENSG00000205215	KRT17P7	2.96781	0.00883268	3.16276
ENSG00000238165	AC007560.1	2.96735	3.18e-15	4.29661
ENSG00000225918	RPL7P59	2.96732	2.29e-07	3.13128
ENSG00000240489	SETP14	2.96719	2.84e-14	6.503
ENSG00000214760	RPL21P1	2.96709	1.09e-07	3.40699
ENSG00000242206	RPS26P35	2.96672	4.53e-06	2.97954
ENSG00000224059	HSPA8P16	2.96655	4.68e-09	3.4651
ENSG00000268105	AC124856.1	2.96626	3.94e-06	2.98321
ENSG00000233913	RPL10P9	2.96622	0.000257072	8.68319
ENSG00000231416	AL358472.1	2.96564	1.44e-08	4.19256
ENSG00000270714	MICOS10P2	2.96378	1.11e-09	3.70599
ENSG00000239809	AC008026.2	2.96359	4.44e-09	3.72652
ENSG00000226646	RPL7P37	2.96338	7.11e-09	3.30289
ENSG00000257773	ST13P3	2.9632	9.53e-13	4.55108
ENSG00000232134	RPS15AP12	2.9602	9.25e-11	4.91192
ENSG00000213650	AC092447.2	2.96004	4.53e-10	4.58963
ENSG00000277851	LINC02391	2.95948	7.5e-07	4.72198
ENSG00000247311	AC010255.1	2.95693	0.00635443	3.53855
ENSG00000229178	AC233280.1	2.9562	0.000127634	4.7217
ENSG00000214857	SEM1P1	2.95458	1.26e-07	3.59548
ENSG00000213104	NPM1P46	2.95301	1.04e-10	3.85146
ENSG00000219806	ATP5PBP6	2.95277	1.31e-07	3.12658
ENSG00000215284	AL512633.1	2.94861	4.33e-10	4.13074
ENSG00000240738	AF279873.2	2.94843	3.12e-09	3.28466
ENSG00000230508	RPL19P21	2.94792	8.37e-14	4.8777
ENSG00000224834	BTF3P9	2.94718	5.42e-09	3.43404
ENSG00000213178	RPL22P1	2.94462	1.98e-13	7.17472
ENSG00000223873	SAP18P2	2.94448	2.33e-07	2.94879
ENSG00000236058	RPL17P36	2.94216	1.66e-10	5.37888
ENSG00000237751	LINC01143	2.9398	0.00178608	3.06131
ENSG00000226535	AL445487.1	2.93953	5.41e-10	3.26718
ENSG00000213609	RPL7AP50	2.93922	1.21e-12	6.75882
ENSG00000248690	HAS2-AS1	2.93839	2.1e-09	6.93954
ENSG00000240210	AL122013.1	2.93833	4.83e-08	3.10186
ENSG00000229806	RPS15P5	2.93782	1.3e-12	4.60159
ENSG00000144158	AL078621.1	2.93773	1.42e-11	4.13483
ENSG00000242445	RPL7AP11	2.93721	1.75e-11	5.74458
ENSG00000244192	AC113367.1	2.93672	4.88e-10	3.98945
ENSG00000235489	DBF4P1	2.93559	3.15e-08	3.79592
ENSG00000224631	RPS27AP16	2.93555	1.87e-11	8.99695
ENSG00000213956	AC112187.1	2.93422	8.67e-08	3.49586
ENSG00000230364	RPL4P3	2.93416	3.57e-13	4.79182
ENSG00000230216	HSPB1P2	2.93408	6.5e-09	5.20294
ENSG00000229022	AL365366.1	2.93326	1.13e-11	3.89824
ENSG00000260326	PHBP21	2.9327	4.49e-11	3.62359
ENSG00000239983	AC016687.1	2.93235	6.5e-07	3.40257
ENSG00000234753	FOXP4-AS1	2.93078	9.46e-06	3.99206
ENSG00000255240	AP001636.3	2.93069	0.000106979	4.07511
ENSG00000217835	AL034397.1	2.92987	3.96e-11	4.02448
ENSG00000236811	GAPDHP2	2.92979	7.36e-12	4.95661
ENSG00000249489	GAPDHP70	2.92809	2.74e-09	5.32376
ENSG00000248693	LINC02100	2.92749	6.6e-05	3.41341
ENSG00000268034	AC243960.2	2.92675	1.3e-11	5.18486
ENSG00000235411	AC007041.1	2.92672	4.5e-11	3.86172
ENSG00000231702	AL645608.3	2.92411	5.45e-05	3.34227
ENSG00000234801	MORF4	2.92396	9.61e-12	4.45411
ENSG00000235554	AC005822.1	2.92379	2.02e-16	4.84344
ENSG00000196933	RPS26P11	2.92378	2.55e-06	3.70165
ENSG00000267669	AC098847.1	2.92211	1.01e-09	3.73779
ENSG00000224209	LINC00466	2.91655	0.00131048	3.03481
ENSG00000237828	PA2G4P1	2.91496	3.92e-11	3.84661
ENSG00000177452	AL161742.1	2.91492	5.71e-08	3.08879
ENSG00000213574	LDHAP5	2.90773	1.91e-07	4.60193
ENSG00000127589	TUBBP1	2.90645	6.99e-15	7.54637
ENSG00000228110	ST13P19	2.90597	5.74e-13	4.61079
ENSG00000244002	RPSAP39	2.90522	1.27e-08	3.76601
ENSG00000227586	RPS26P39	2.90469	5.85e-07	3.57643
ENSG00000257702	LBX2-AS1	2.90322	2.65e-07	6.87375
ENSG00000232429	RPL21P131	2.9026	9.59e-09	3.45552
ENSG00000243099	AC020983.1	2.90099	6.43e-08	3.27499
ENSG00000269888	AC112491.1	2.89913	2.08e-10	5.3793
ENSG00000267280	TBX2-AS1	2.89879	5.79e-07	7.12703
ENSG00000224553	AC008065.1	2.89732	3.56e-07	3.27847
ENSG00000185078	AC093698.1	2.89569	1.51e-07	3.36611
ENSG00000272282	LINC02084	2.89516	0.000159345	3.72118
ENSG00000215482	CALM2P3	2.895	9.15e-11	5.22593
ENSG00000230562	FAM133DP	2.89364	5.22e-10	3.84863
ENSG00000238145	AL731892.1	2.89281	1.32e-07	3.08166
ENSG00000228992	RPL5P32	2.89045	1.81e-06	3.10362
ENSG00000266989	FTLP5	2.88926	4.95e-06	3.92288
ENSG00000227887	RPS26P13	2.88907	1.53e-06	3.35895
ENSG00000216802	AL590617.1	2.88878	1.57e-08	3.14682
ENSG00000244691	RPL10AP1	2.88727	1.09e-09	3.45156
ENSG00000237417	XRCC6P1	2.88566	1.68e-10	4.00594
ENSG00000226881	H3P44	2.8833	6.19e-12	3.58326
ENSG00000232794	HNRNPDP1	2.88264	6.46e-09	3.53418
ENSG00000241478	HSPA8P9	2.88063	2.06e-13	5.77396
ENSG00000128692	EIF2S2P4	2.8801	2.22e-16	6.04254
ENSG00000258895	AC104390.1	2.87954	5.85e-10	3.52542
ENSG00000235605	AL355472.1	2.87931	1.56e-13	6.84934
ENSG00000258477	PPIAP6	2.87778	1.02e-10	4.97493
ENSG00000228218	ATF4P3	2.87567	3.67e-13	5.48835
ENSG00000213305	HNRNPCP6	2.87317	1.92e-11	3.64166
ENSG00000228071	RPL7P47	2.87108	5.02e-11	4.57183
ENSG00000254893	AC113404.3	2.87072	4.08e-10	5.96758
ENSG00000184188	AC026410.1	2.86979	2.3e-12	4.74546
ENSG00000131401	NAPSB	2.86811	0.00695409	9.8226
ENSG00000274565	AC080038.2	2.8661	1.31e-05	6.61289
ENSG00000250956	AC011416.2	2.86526	8.95e-09	3.32985
ENSG00000265626	AC139085.1	2.86417	8.94e-06	2.929
ENSG00000224406	LINC02052	2.86331	0.00159119	2.99939
ENSG00000233873	RPL7P44	2.86195	2.82e-09	3.64159
ENSG00000213866	YBX1P10	2.86147	2.69e-12	8.18499
ENSG00000214826	DDX12P	2.86131	7.34e-05	6.67344
ENSG00000228247	UBBP2	2.85952	2.59e-10	4.10628
ENSG00000228818	AL359918.2	2.858	2.95e-16	5.87315
ENSG00000244363	RPL7P23	2.85707	4.06e-12	5.9504
ENSG00000237424	FOXD2-AS1	2.85573	0.000196191	6.57446
ENSG00000230528	NOS2P3	2.85434	0.000410723	4.10947
ENSG00000178723	GLULP4	2.85372	7.01e-08	5.07707
ENSG00000228971	LINC02607	2.8535	3.14e-05	4.07534
ENSG00000197301	HMGA2-AS1	2.85249	0.00587469	3.55749
ENSG00000231006	RPL7P32	2.85171	7.43e-11	5.0453
ENSG00000224163	AC025594.1	2.8509	0.000218183	3.10879
ENSG00000224282	AC010469.1	2.85008	1.24e-07	3.93483
ENSG00000254572	GLULP3	2.84914	4.19e-06	4.04842
ENSG00000269119	HNRNPA1P52	2.84863	0.00112328	3.69746
ENSG00000228820	RPSAP1	2.84715	1.38e-06	3.0667
ENSG00000223676	RPL34P26	2.84588	1.27e-05	2.92262
ENSG00000227008	AL009174.1	2.84275	5.48e-10	6.67682
ENSG00000214914	RPL23AP3	2.84192	8.44e-08	3.59905
ENSG00000230943	LINC02541	2.84031	5.51e-05	3.45144
ENSG00000236539	HNRNPA1P54	2.8402	5.43e-11	3.70011
ENSG00000233038	AC011899.2	2.83682	1.56e-05	6.77815
ENSG00000228979	PPIAP55	2.83505	2.53e-09	3.95345
ENSG00000235013	COX20P2	2.83465	1.69e-06	3.31891
ENSG00000188459	WASF4P	2.83318	2.77e-07	4.17825
ENSG00000213383	AC104297.1	2.8324	1.12e-08	3.45593
ENSG00000214821	HMGB1P4	2.82902	1.44e-08	3.35689
ENSG00000224858	RPL29P11	2.82865	1.24e-12	6.01627
ENSG00000232531	AC027612.3	2.82778	1.61e-06	3.61011
ENSG00000238000	AC116347.1	2.82647	9.39e-11	5.48237
ENSG00000213216	AC007066.1	2.82635	5.75e-09	3.84215
ENSG00000229400	CNIH3-AS1	2.82457	0.012209	4.20828
ENSG00000198406	BZW1P2	2.82372	3.98e-14	6.77799
ENSG00000214223	HNRNPA1P10	2.82209	4.61e-14	6.03249
ENSG00000234106	SRP14P2	2.82084	1.05e-11	5.35571
ENSG00000234975	FTH1P2	2.81876	1.53e-10	7.86123
ENSG00000257884	AL512310.8	2.81853	1.79e-07	2.87048
ENSG00000230402	LINC01349	2.8185	0.000759283	2.9547
ENSG00000213201	FABP5P10	2.81574	0.000167959	2.9381
ENSG00000280721	LINC01943	2.81335	8.64e-05	4.3539
ENSG00000213003	BTF3P12	2.81285	5.52e-07	3.22049
ENSG00000213362	FTH1P12	2.81129	6.86e-11	6.42548
ENSG00000236035	AL513343.1	2.8109	3.07e-06	3.04352
ENSG00000225159	NPM1P39	2.81081	4.63e-12	5.41021
ENSG00000230659	AL451074.5	2.81002	1.29e-06	3.23175
ENSG00000243592	RPL17P22	2.80997	6.79e-07	3.31074
ENSG00000234506	LINC01506	2.80955	0.000485037	3.73224
ENSG00000226986	AC092017.1	2.8061	1.53e-13	4.74461
ENSG00000234369	TATDN1P1	2.80556	2.03e-10	3.69913
ENSG00000218502	H2AZP3	2.80553	1.85e-10	4.97499
ENSG00000179131	AC073335.1	2.80458	4.26e-11	3.79721
ENSG00000225492	GBP1P1	2.80342	0.0049496	7.56274
ENSG00000250629	AC091435.2	2.80259	0.00122212	4.17912
ENSG00000200488	RN7SKP203	2.80233	0.00465544	3.27106
ENSG00000233966	UBE2SP1	2.80097	2.09e-07	6.22947
ENSG00000244593	AC025062.1	2.80069	4.74e-09	3.81472
ENSG00000216917	AC005587.1	2.80027	9.4e-06	3.06291
ENSG00000255397	AC022182.3	2.79849	3.59e-10	4.39001
ENSG00000236862	RPS20P24	2.79439	1.78e-07	3.11056
ENSG00000234192	RPS26P38	2.79358	6.22e-05	2.9097
ENSG00000214855	APOC1P1	2.79182	0.000120383	4.97961
ENSG00000267258	PPIAP58	2.79178	1.54e-07	3.28471
ENSG00000236453	AC003092.1	2.79067	0.0182465	3.23827
ENSG00000178660	ARMC10P1	2.79046	7.71e-10	4.31951
ENSG00000246228	CASC8	2.7856	0.000656469	3.27298
ENSG00000213157	AC108734.1	2.78426	5.14e-07	3.2015
ENSG00000234629	WDR82P1	2.78339	1.59e-05	3.22182
ENSG00000243904	RPSAP5	2.7831	4.89e-08	4.23015
ENSG00000263017	AC036164.1	2.78235	1.31e-07	3.01907
ENSG00000213560	AC103591.1	2.78023	1.49e-07	3.19112
ENSG00000229863	AC097358.1	2.77953	1.52e-06	3.21074
ENSG00000125385	AL161781.1	2.77951	7e-06	2.88432
ENSG00000215311	NPM1P12	2.77489	1.8e-08	3.17525
ENSG00000225765	LINC01831	2.77303	0.0369812	4.253
ENSG00000280543	ASAP1-IT2	2.77192	0.000259437	4.18503
ENSG00000227128	LBX1-AS1	2.77169	0.0470705	3.97828
ENSG00000253796	AC104248.1	2.77078	0.00298231	3.13539
ENSG00000182888	AC007685.1	2.77009	3.38e-07	3.37055
ENSG00000213950	RPS10P2	2.76917	9.5e-09	4.85316
ENSG00000229140	CCDC26	2.76657	0.0030526	3.6472
ENSG00000227311	AL031985.2	2.763	3.05e-08	3.93224
ENSG00000230783	AC009961.3	2.76143	1.24e-09	3.80086
ENSG00000255059	PPIAP43	2.76056	1.11e-11	4.27169
ENSG00000233762	AC007969.1	2.75778	1.78e-13	9.00885
ENSG00000249035	CLMAT3	2.7574	1.73e-08	3.65616
ENSG00000269983	AC146944.3	2.75626	0.00552579	3.15347
ENSG00000256745	AP002784.2	2.7559	8.28e-13	6.34831
ENSG00000243844	RPL17P33	2.75468	1.24e-06	3.19497
ENSG00000220583	RPL35P2	2.75414	1e-09	5.98261
ENSG00000060303	RPS17P5	2.75278	5.39e-06	3.21127
ENSG00000224773	HSPA8P7	2.75227	8.09e-11	4.39354
ENSG00000178715	AL450998.1	2.75161	2.65e-07	6.56495
ENSG00000255040	MORF4L1P3	2.751	8.12e-10	3.62216
ENSG00000274213	AC015912.3	2.75077	7.17e-06	4.36209
ENSG00000215003	RPL15P20	2.74978	2.91e-08	3.85107
ENSG00000234253	RPL7P13	2.74847	1.75e-06	3.01692
ENSG00000229207	SERPINH1P1	2.74672	5.94e-07	3.1734
ENSG00000271029	AC135178.7	2.74666	1.05e-06	3.18652
ENSG00000266378	AC005224.2	2.7459	0.00727945	3.16075
ENSG00000228169	PPIAP19	2.74432	2.82e-10	4.24368
ENSG00000213872	AC092798.1	2.74239	2.27e-07	3.8619
ENSG00000254332	AF201337.1	2.74198	5.21e-08	5.62993
ENSG00000237976	AL391069.2	2.74073	2.76e-10	7.46192
ENSG00000177197	PCNPP5	2.73996	1.33e-11	4.22588
ENSG00000259917	HNRNPLP2	2.73928	1.74e-19	7.13753
ENSG00000241418	MCRIP2P1	2.73526	8.52e-06	3.80007
ENSG00000230146	SEPHS1P4	2.73311	5.04e-09	3.53189
ENSG00000236735	RPL31P63	2.73233	7.45e-09	5.01443
ENSG00000237842	AL157713.1	2.73204	1.79e-11	4.39663
ENSG00000246095	LINC01096	2.73066	0.0114943	3.02356
ENSG00000128262	POM121L9P	2.72926	0.00126932	6.89759
ENSG00000229927	RHEBP1	2.7282	7.08e-08	3.83361
ENSG00000230199	AL603825.1	2.72634	1.96e-10	4.56762
ENSG00000219863	RPL31P28	2.72618	1.93e-05	3.02685
ENSG00000232848	AL034417.2	2.72527	7.01e-08	3.44015
ENSG00000223382	LINC01778	2.72527	8.72e-05	6.71199
ENSG00000278996	FP671120.5	2.72517	0.00199378	4.61948
ENSG00000260266	PPIAP46	2.72379	4.41e-06	4.06009
ENSG00000254300	LINC01111	2.72305	0.00729566	2.98598
ENSG00000274248	AJ011932.1	2.72281	0.000440856	4.37718
ENSG00000227578	RPS3AP53	2.72106	6.34e-06	3.00595
ENSG00000231167	YBX1P2	2.72076	1.21e-14	6.89585
ENSG00000237887	RPL23AP32	2.71632	7.64e-06	3.72976
ENSG00000233921	RPS15AP40	2.71556	1.65e-05	3.19086
ENSG00000227890	PSMA2P3	2.71548	6.05e-08	3.32549
ENSG00000258012	AC026111.1	2.71507	2.74e-09	3.41459
ENSG00000249352	LINC02198	2.71192	8.11e-05	4.17899
ENSG00000251467	AC020893.2	2.71176	1.01e-10	3.40979
ENSG00000237049	RPL34P1	2.71098	6.3e-05	2.86989
ENSG00000225674	IPO7P2	2.70693	1.61e-07	4.12767
ENSG00000241282	RPL34P33	2.7064	9.9e-08	3.82371
ENSG00000272142	AL359643.3	2.70619	1.54e-13	6.02246
ENSG00000260031	RPL10P14	2.70466	7.71e-06	2.99463
ENSG00000217950	NOC2LP2	2.70273	4.62e-09	4.16179
ENSG00000234040	RPL10P12	2.70178	7.9e-08	3.82637
ENSG00000236229	VEZF1P1	2.70126	1.34e-05	3.06851
ENSG00000227765	MYL12BP2	2.69847	3.01e-08	3.42022
ENSG00000225224	RPS27AP12	2.69814	5.97e-09	4.04542
ENSG00000228224	NACA4P	2.69697	4.82e-13	5.21039
ENSG00000229835	KHSRPP1	2.69452	3.74e-06	4.1509
ENSG00000229754	CXCR2P1	2.69425	0.00861785	4.26572
ENSG00000227583	RPS3AP37	2.69261	1.24e-05	3.16809
ENSG00000214748	AL355309.1	2.68784	3.15e-05	3.00042
ENSG00000213935	RPL22P16	2.68768	1e-08	3.31131
ENSG00000259105	RPS3AP4	2.68584	5.59e-06	2.98489
ENSG00000215313	RPL6P30	2.68302	2.23e-07	3.0371
ENSG00000224397	SMIM25	2.68291	0.00711548	6.24067
ENSG00000237774	AC126615.1	2.68213	3.95e-08	4.03563
ENSG00000249987	RPS4XP20	2.68213	7.06e-08	3.13063
ENSG00000181524	RPL24P4	2.67872	3.88e-09	8.4546
ENSG00000240652	AP001024.1	2.67781	3.43e-12	5.33691
ENSG00000239797	RPL21P39	2.67617	2.23e-07	3.91466
ENSG00000230362	ACTG1P23	2.67584	1.2e-13	4.82379
ENSG00000234498	RPL13AP20	2.67406	6.78e-12	6.59205
ENSG00000258128	MKRN9P	2.67329	1.52e-06	3.31492
ENSG00000214144	AL390728.1	2.67235	4.84e-11	4.67432
ENSG00000228532	AC005000.1	2.67146	2.67e-15	5.52451
ENSG00000237499	WAKMAR2	2.67081	1.91e-07	5.67422
ENSG00000255258	LINC02743	2.66999	0.00512083	4.77103
ENSG00000232842	AL137845.2	2.6695	3.29e-05	3.8022
ENSG00000213522	RAC1P5	2.66918	7.66e-10	3.38824
ENSG00000233278	RPS26P2	2.6679	4.31e-05	3.35389
ENSG00000260229	PPIAP51	2.66684	9.2e-08	3.61156
ENSG00000267374	MIR924HG	2.66465	0.0131895	6.4144
ENSG00000278635	AC141557.2	2.66395	0.00931526	3.45302
ENSG00000242990	RPL13AP23	2.66377	5.76e-05	3.15713
ENSG00000213352	GAPDHP44	2.66365	7.4e-10	5.1142
ENSG00000176183	AC233964.1	2.66363	2.39e-10	4.40178
ENSG00000242970	AC068522.1	2.66358	8.9e-07	3.95584
ENSG00000213592	PPIAP42	2.66325	5e-10	3.70282
ENSG00000214259	AC018695.1	2.66274	1.1e-06	2.95757
ENSG00000203446	AC004988.1	2.66235	0.00773348	3.10589
ENSG00000231739	GAPDHP59	2.66187	4.31e-08	3.38766
ENSG00000225671	FCF1P6	2.66147	0.0022283	2.89261
ENSG00000186466	AQP7P1	2.66065	0.0264285	3.51892
ENSG00000227525	RPL7P6	2.6605	4.82e-10	4.85264
ENSG00000243988	RPS24P17	2.65944	6.39e-07	3.41228
ENSG00000213785	AKR1B1P3	2.65926	4.5e-06	3.14026
ENSG00000233837	EIF3LP2	2.65778	2.11e-11	4.24648
ENSG00000219507	FTH1P8	2.65772	2.1e-09	8.40059
ENSG00000226961	PPIAP60	2.65523	7.4e-08	3.46253
ENSG00000250444	CCT5P1	2.65463	6.94e-10	3.58577
ENSG00000238116	Z95327.2	2.65361	3.98e-08	3.28438
ENSG00000261889	AC108134.2	2.65358	0.00053332	4.00178
ENSG00000243230	AC011005.4	2.65266	0.000351758	4.17753
ENSG00000173077	2021-12-01	2.65138	0.000166878	4.78034
ENSG00000237070	AC005550.2	2.6512	0.00431284	3.14419
ENSG00000236773	AC092809.4	2.65107	3.08e-15	4.905
ENSG00000243777	AP000942.1	2.65065	2.91e-06	3.32534
ENSG00000215264	RPL10AP3	2.6496	3.3e-05	2.82435
ENSG00000235590	GNAS-AS1	2.64698	1.76e-06	5.13974
ENSG00000254719	AC080023.2	2.64667	4.29e-09	4.56728
ENSG00000226415	TPI1P1	2.64631	1.71e-08	8.68153
ENSG00000099984	GSTT2	2.64567	0.0089674	4.5858
ENSG00000205056	LINC02397	2.6451	2.95e-05	4.64471
ENSG00000227766	AL671277.1	2.64422	0.000311151	8.42656
ENSG00000227339	THRAP3P1	2.64279	1.6e-06	3.10665
ENSG00000233778	AC104339.1	2.64175	1.07e-06	3.50847
ENSG00000257185	LINC02293	2.64133	0.0155896	4.04902
ENSG00000250896	RNPS1P1	2.64086	1.69e-16	6.17283
ENSG00000259846	AC092131.1	2.63938	0.0153432	4.72954
ENSG00000281162	LINC01127	2.6387	0.000739239	5.08852
ENSG00000268157	AC010524.1	2.63753	0.000149395	2.82996
ENSG00000213174	AC026316.1	2.63743	9.55e-08	3.54066
ENSG00000261612	SUB1P3	2.63518	2.44e-08	4.3583
ENSG00000213509	PPIAP16	2.63461	2.71e-07	3.60217
ENSG00000228887	EEF1DP1	2.63439	1.71e-14	6.3167
ENSG00000244086	AC110749.1	2.63428	3.66e-08	3.46684
ENSG00000225462	FDPSP1	2.63184	1.47e-08	3.48453
ENSG00000242797	GLYCTK-AS1	2.63142	0.0136059	4.57392
ENSG00000260604	AL590004.3	2.63021	0.0040021	6.02522
ENSG00000229251	HNRNPA1P8	2.62909	7.14e-11	4.418
ENSG00000239552	HOXB-AS2	2.62869	0.0277515	3.02224
ENSG00000239345	HNRNPA1P26	2.62763	3.99e-08	3.26019
ENSG00000235912	AL031729.1	2.62749	2.73e-10	5.54552
ENSG00000242017	ALG1L15P	2.62685	4.81e-08	3.44949
ENSG00000226859	LINC02051	2.62593	0.0104707	4.08553
ENSG00000265451	AC012447.1	2.62515	9.61e-07	4.86789
ENSG00000242208	RPL5P29	2.62408	3.51e-08	4.0546
ENSG00000257179	HMGN2P6	2.6231	1.86e-08	3.67406
ENSG00000244097	RPS4XP17	2.62177	9.04e-10	4.43065
ENSG00000225355	ARL6IP1P2	2.62173	3.8e-09	3.97463
ENSG00000271579	AC078880.3	2.62096	0.00822219	2.92822
ENSG00000258932	AL390334.1	2.62094	0.0475568	3.22401
ENSG00000237352	LINC01358	2.62085	0.00864333	4.13338
ENSG00000271811	Z97200.1	2.62017	0.00442187	5.53615
ENSG00000136149	RPL13AP25	2.61913	1.85e-08	8.42708
ENSG00000229944	EIF4EP2	2.61796	4.22e-12	5.82425
ENSG00000242692	RPS27AP1	2.61385	7.03e-08	4.14313
ENSG00000223436	AC011625.1	2.61054	0.00504422	3.21006
ENSG00000228285	LYPLA2P1	2.60695	5.36e-07	3.43647
ENSG00000233662	CALM2P4	2.60475	1.44e-07	3.58109
ENSG00000225200	AC246787.1	2.60259	8.81e-09	7.15665
ENSG00000277991	FP236241.2	2.60244	3.09e-05	2.80075
ENSG00000219986	BTF3P7	2.60045	4.08e-10	3.61685
ENSG00000226948	RPS4XP2	2.59938	9.4e-10	5.2171
ENSG00000251002	AC244502.1	2.59786	0.0090184	5.02661
ENSG00000230593	PPIAP40	2.59764	1.42e-08	4.03978
ENSG00000241464	RPL39P38	2.59617	6.28e-08	4.02834
ENSG00000176857	GJA1P1	2.59464	9.11e-05	4.71664
ENSG00000253181	AC138356.3	2.59279	0.00249873	3.33951
ENSG00000215414	PSMA6P1	2.59158	1.2e-09	5.68384
ENSG00000231531	HINT1P1	2.5903	3.8e-08	3.77816
ENSG00000256849	TCP1P3	2.58997	1.6e-11	4.09648
ENSG00000233994	GDI2P2	2.58951	6.83e-09	4.12699
ENSG00000234080	AL596275.1	2.58913	1.34e-11	4.3645
ENSG00000235211	TMSB10P2	2.58862	1.19e-05	3.19066
ENSG00000230170	HNRNPA1P28	2.58668	7.13e-10	3.38863
ENSG00000241458	RPL7P19	2.58613	9.28e-10	3.95634
ENSG00000230204	FTH1P5	2.58504	5.01e-09	6.28749
ENSG00000223703	AC027612.1	2.58279	0.0167148	3.87579
ENSG00000235371	AL122018.1	2.58248	3.34e-08	4.31977
ENSG00000279730	KMT5AP1	2.58237	3.41e-10	3.74232
ENSG00000270980	AC060764.1	2.58234	0.000126096	2.93757
ENSG00000271984	AL008726.1	2.58226	4.54e-05	4.28628
ENSG00000254449	SF3A3P2	2.58207	7.93e-10	3.7161
ENSG00000258016	HIGD1AP1	2.57979	6.88e-08	4.47085
ENSG00000233730	LINC01765	2.57845	0.0356128	3.00524
ENSG00000234135	RPL23AP83	2.57825	3.75e-05	2.79222
ENSG00000258925	NPM1P5	2.57764	5.38e-07	3.30656
ENSG00000206228	HNRNPA1P4	2.57763	3.5e-11	4.86051
ENSG00000230311	TOMM20P4	2.57694	1.28e-07	4.39567
ENSG00000198868	MTND4LP30	2.57683	1.02e-06	5.34722
ENSG00000264281	AC016596.3	2.57102	2.37e-09	5.98044
ENSG00000226702	MIR217HG	2.56883	0.0436109	3.03312
ENSG00000240497	AC092919.2	2.56573	0.000518378	3.62913
ENSG00000249485	RBBP4P1	2.56107	8.65e-13	5.93852
ENSG00000227077	AC107983.1	2.55949	1.4e-09	5.56608
ENSG00000235957	COX7CP1	2.55891	5.7e-10	5.25689
ENSG00000227437	RPS8P4	2.55779	7.28e-05	3.487
ENSG00000234152	ELOBP1	2.55736	4.16e-06	3.45699
ENSG00000223791	UBE2E1-AS1	2.55621	4.7e-07	5.22974
ENSG00000270889	AC087072.1	2.5559	4.19e-07	3.01156
ENSG00000244390	RPS6P22	2.55198	2.27e-05	2.92008
ENSG00000236106	AC010729.1	2.54945	0.00758792	5.0099
ENSG00000259062	ACTN1-AS1	2.54899	0.000471679	3.09891
ENSG00000236502	SIX3-AS1	2.54873	0.0302195	2.97756
ENSG00000228407	AL139156.2	2.54765	5.73e-09	4.18954
ENSG00000244349	AL662791.1	2.54745	6.94e-06	4.01767
ENSG00000244674	RPS3AP15	2.5473	0.000116679	2.93504
ENSG00000280206	AC026401.3	2.54715	4.96e-09	8.35234
ENSG00000270225	MTCO2P22	2.54679	4.65e-06	5.06748
ENSG00000244422	RPL38P3	2.54445	2.84e-05	2.7708
ENSG00000250742	LINC02381	2.54438	0.000226913	9.15475
ENSG00000234213	FHP1	2.54174	1.36e-08	3.45887
ENSG00000234883	MIR155HG	2.54089	0.00038338	6.31518
ENSG00000263232	ATP5F1AP3	2.53969	3.46e-11	4.72614
ENSG00000244398	AC116533.1	2.53897	9.48e-09	8.88341
ENSG00000247151	CSTF3-DT	2.53726	1.3e-06	4.19692
ENSG00000238251	AL133477.1	2.53678	1.13e-07	3.91395
ENSG00000251017	AC093677.1	2.53375	5.85e-07	3.04064
ENSG00000235776	AC000089.1	2.53309	4.49e-11	6.21635
ENSG00000171658	NMRAL2P	2.533	0.0136365	3.30046
ENSG00000214297	ALDOAP2	2.53269	1.05e-09	4.95628
ENSG00000232273	FTH1P1	2.53268	5.55e-09	4.29594
ENSG00000237181	AC147651.4	2.53267	0.000113238	6.422
ENSG00000273102	AP000569.1	2.53261	0.00354016	3.15465
ENSG00000224040	HMGN1P4	2.53026	2e-06	3.12053
ENSG00000136315	AL355922.1	2.52785	0.0312219	4.40974
ENSG00000242951	AC007182.2	2.52784	5.07e-08	4.70412
ENSG00000239470	AC011979.1	2.52783	6.31e-07	4.62988
ENSG00000234645	YWHAEP5	2.52777	1.21e-12	6.18747
ENSG00000229316	HMGB1P45	2.5265	0.00285319	2.82163
ENSG00000227081	AC005912.1	2.52411	3.57e-09	8.60471
ENSG00000229596	MYL8P	2.52361	3.73e-07	3.22467
ENSG00000241155	ARHGAP31-AS1	2.52348	2.44e-07	4.76436
ENSG00000230507	RPL7AP8	2.51912	5.17e-08	3.79443
ENSG00000197575	RPS17P2	2.51723	2.7e-08	3.87621
ENSG00000218208	RPS27AP11	2.51579	1.14e-08	5.46842
ENSG00000232952	AL512844.1	2.51571	3.47e-08	4.41638
ENSG00000233205	AC108479.1	2.51127	2.01e-09	4.37173
ENSG00000226426	AC012558.1	2.50931	0.00252814	3.95241
ENSG00000273428	AC004832.6	2.50901	0.00049252	3.081
ENSG00000226436	H3P43	2.50241	5.27e-07	3.38604
ENSG00000229083	PSMA6P2	2.50188	8.62e-06	3.42587
ENSG00000240395	RPL5P23	2.50148	3.87e-09	5.27506
ENSG00000253821	AC090796.1	2.50114	0.0375783	3.13171
ENSG00000228149	RPL3P1	2.50019	2.55e-09	4.05551
ENSG00000269416	LINC01224	2.49841	0.0222606	6.2287
ENSG00000250432	FAM242C	2.49783	0.0191646	4.13982
ENSG00000213449	GAPDHP28	2.49756	1.09e-06	3.30409
ENSG00000245857	AF233439.1	2.49579	0.00525045	3.40335
ENSG00000187951	AC091057.1	2.49267	2.49e-06	7.61972
ENSG00000260470	AC023794.7	2.49224	0.00123358	3.98272
ENSG00000231503	PTMAP4	2.49092	1.43e-10	6.00371
ENSG00000213925	NPM1P33	2.49079	1.09e-06	3.29383
ENSG00000224837	GCSHP5	2.49048	3e-09	5.55215
ENSG00000241749	RPSAP52	2.49017	0.0152069	3.94702
ENSG00000237433	RPSAP11	2.48905	9.98e-08	4.45166
ENSG00000133136	GNG5P2	2.48866	6.47e-09	4.35721
ENSG00000235821	IFITM4P	2.48827	0.000874484	3.349
ENSG00000204652	RPS26P8	2.48679	4.45e-06	4.15954
ENSG00000236887	AL357055.2	2.48665	1.42e-08	3.48701
ENSG00000213492	NT5C3AP1	2.48557	5.3e-08	4.3088
ENSG00000241095	CYP51A1P1	2.48526	1.88e-06	3.81337
ENSG00000242068	AC108734.3	2.48332	7.8e-07	3.44978
ENSG00000240122	FABP5P11	2.48166	0.00122456	3.37074
ENSG00000243023	UBA52P3	2.4805	1.02e-08	3.74543
ENSG00000213478	CFL1P2	2.47875	4.43e-13	4.91493
ENSG00000261499	AC233699.1	2.47836	5.32e-08	3.69595
ENSG00000225137	DYNC1I2P1	2.47228	7.52e-15	6.8786
ENSG00000248988	AC093700.2	2.47205	3.01e-05	3.5658
ENSG00000236349	SUCLG2P2	2.47187	2.54e-07	4.34137
ENSG00000225649	AC064875.1	2.47126	0.016365	7.9328
ENSG00000224689	ZNF812P	2.47096	0.00462391	5.85516
ENSG00000182814	FUNDC2P2	2.4696	3.33e-06	3.3482
ENSG00000250687	NAIPP1	2.46856	0.00660218	3.90105
ENSG00000240622	RPL7P15	2.4685	2.21e-08	3.58281
ENSG00000213179	RPL17P41	2.4676	3.68e-05	2.87937
ENSG00000271938	AC103724.4	2.46696	6.81e-05	3.03199
ENSG00000176043	AC007160.1	2.4662	1.02e-06	3.58806
ENSG00000234751	AP002381.1	2.46497	3.05e-07	3.75653
ENSG00000253915	MAPRE1P1	2.46473	2.26e-09	3.45179
ENSG00000225695	HNRNPA1P35	2.46456	2.01e-10	5.07101
ENSG00000242278	AC074051.1	2.46015	0.000151596	3.06079
ENSG00000176826	FKBP9P1	2.45957	0.000363432	7.2353
ENSG00000213290	PGK1P2	2.45732	9.08e-09	5.76814
ENSG00000240975	AC021723.1	2.45665	9.01e-05	3.00374
ENSG00000228974	AC006483.1	2.45642	6.75e-05	3.36124
ENSG00000226835	ARHGAP29-AS1	2.45543	0.00211442	2.92572
ENSG00000268186	ZNF114-AS1	2.45442	0.00158042	3.33323
ENSG00000275496	CU633906.2	2.45329	7.49e-05	3.15446
ENSG00000255277	ABCC6P2	2.45219	0.00093201	4.44871
ENSG00000218803	GSTM2P1	2.45139	8.72e-06	3.38402
ENSG00000226439	AC108161.1	2.45099	6.56e-08	3.8049
ENSG00000270504	AL391422.4	2.44624	1.13e-06	8.74232
ENSG00000248810	LINC02432	2.44529	0.0141751	4.53164
ENSG00000213761	MT1P1	2.44406	0.000413222	3.05273
ENSG00000214121	PRDX1P1	2.44292	5.04e-11	5.01735
ENSG00000229605	RPL21P93	2.4429	4.45e-07	4.46678
ENSG00000218350	LYPLA1P3	2.4428	1.07e-05	4.27261
ENSG00000270540	AC093915.1	2.44211	0.0218209	3.62354
ENSG00000224908	TIMM8BP2	2.4414	1.78e-06	4.17984
ENSG00000215102	TERF1P4	2.44108	5.46e-07	3.16331
ENSG00000220418	TUBB3P1	2.44066	4.61e-06	2.98572
ENSG00000257531	AC008147.3	2.44037	0.00127225	2.76075
ENSG00000249271	HNRNPA1P44	2.43738	1.53e-06	3.06529
ENSG00000266913	LINC01841	2.43503	8.39e-05	3.70083
ENSG00000206147	RPL23AP57	2.43286	1.46e-08	4.1952
ENSG00000228002	DHX9P1	2.43274	3.88e-09	4.28319
ENSG00000187504	RPL7P48	2.43242	6.79e-07	3.57185
ENSG00000234238	AC022498.1	2.43194	0.0199598	2.86383
ENSG00000276380	UBE2NL	2.43073	4.86e-07	3.35616
ENSG00000240350	SOCAR	2.43003	0.00130279	3.06941
ENSG00000219559	AL512430.3	2.42657	3.32e-05	2.85143
ENSG00000227399	AL391219.1	2.42611	1.36e-05	3.00784
ENSG00000224183	SDHDP6	2.42583	9.86e-06	4.08746
ENSG00000231549	ATP5MDP1	2.42464	6.62e-06	4.04228
ENSG00000243014	PTMAP8	2.42439	7.53e-10	4.16406
ENSG00000240003	RPL7P24	2.42427	2.73e-06	3.12933
ENSG00000225094	SETP20	2.42015	4.73e-06	3.60601
ENSG00000239437	RN7SL752P	2.41986	0.00604337	3.52077
ENSG00000196796	NPIPB10P	2.4186	9.68e-05	3.08692
ENSG00000265415	AC099850.4	2.41767	7.06e-10	6.42692
ENSG00000268812	AC004264.1	2.41749	0.0118595	3.40955
ENSG00000272865	AL591686.2	2.41739	0.0262018	5.0545
ENSG00000259531	AC022306.1	2.41168	2.93e-07	3.44373
ENSG00000230355	AC009474.2	2.41133	0.000507353	2.88098
ENSG00000225930	LINC02249	2.41007	0.00331295	2.90922
ENSG00000243759	ST13P15	2.40992	6.11e-08	4.83695
ENSG00000260135	MMP2-AS1	2.40954	0.0268148	3.39123
ENSG00000231409	AC018868.1	2.40854	1.83e-07	4.48076
ENSG00000255521	AL356215.1	2.40601	0.00609429	4.77917
ENSG00000271043	MTRNR2L2	2.40464	0.00010215	4.08993
ENSG00000257953	AC083805.2	2.4045	0.00989204	3.83639
ENSG00000214093	AL096701.1	2.40379	3.03e-06	3.66177
ENSG00000240616	RPS6P25	2.40268	1.7e-10	6.27161
ENSG00000244381	AC007849.2	2.4015	6.84e-06	3.05838
ENSG00000237013	LINC01812	2.39917	0.007979	2.79738
ENSG00000274331	AL355974.1	2.39916	0.0119817	5.88368
ENSG00000225402	AC010878.1	2.3987	4.02e-06	3.54866
ENSG00000237632	S100A11P1	2.39823	0.000407092	2.86509
ENSG00000233558	AL050331.1	2.39782	2.31e-09	4.53403
ENSG00000236848	RPL23AP95	2.39694	3.72e-05	2.98723
ENSG00000205424	AL592528.1	2.39677	0.0172727	4.71053
ENSG00000234981	AC244034.1	2.3967	1.73e-07	4.3363
ENSG00000250548	LINC01303	2.39559	0.00279192	3.92607
ENSG00000150276	PPIAP26	2.3938	3.2e-06	2.97072
ENSG00000244582	RPL21P120	2.39346	5.19e-06	4.11603
ENSG00000259509	AC073941.2	2.39274	0.00257814	2.74548
ENSG00000240409	MTATP8P1	2.39268	5.27e-05	6.37831
ENSG00000244073	RPS4XP6	2.39146	2.54e-08	5.48503
ENSG00000241431	RPL37P6	2.39114	1.03e-08	4.54865
ENSG00000256167	ATF4P4	2.39098	4.5e-12	5.32883
ENSG00000226284	ARPC3P1	2.39059	1.05e-09	4.72101
ENSG00000214073	RPL21P17	2.38962	2.06e-05	3.36015
ENSG00000223829	AC004870.2	2.38932	0.0176976	2.83499
ENSG00000112715	VEGFA	2.38886	0.00490788	13.6091
ENSG00000227036	LINC00511	2.38802	2.95e-05	11.2746
ENSG00000233072	RPS15AP6	2.38024	0.000688547	3.02245
ENSG00000213005	PTTG3P	2.37848	0.000153763	3.16951
ENSG00000266998	AC111182.1	2.37741	0.000160645	3.88492
ENSG00000186076	AC012085.1	2.37704	1.41e-10	6.22002
ENSG00000235552	RPL6P27	2.37067	1e-11	8.84711
ENSG00000231234	SKP1P1	2.36889	2.65e-12	7.0208
ENSG00000242661	RPS3AP43	2.36486	4.37e-06	3.67526
ENSG00000228718	LINC02521	2.3646	0.00076574	2.99877
ENSG00000224944	CASC6	2.36122	0.00787929	2.90169
ENSG00000260868	LINC01960	2.36091	0.00245087	2.87357
ENSG00000176124	DLEU1	2.3587	2.75e-08	8.3563
ENSG00000255189	GLYATL1P1	2.35787	0.00227937	2.93522
ENSG00000255422	AP002954.1	2.35727	0.00790425	3.52242
ENSG00000236591	AL357992.1	2.35721	0.00138266	3.62856
ENSG00000188451	SRP72P2	2.35629	9.95e-07	3.54063
ENSG00000248243	LINC02014	2.35587	0.000166816	2.96995
ENSG00000187013	C17orf82	2.35378	0.000447747	4.89162
ENSG00000274447	AC005790.1	2.35306	0.000300899	3.6883
ENSG00000244717	RPS27P14	2.35285	0.00125841	2.727
ENSG00000248590	GLDCP1	2.35232	0.000466321	5.01298
ENSG00000231841	FAM192BP	2.35075	1.86e-09	4.74913
ENSG00000237176	AC079905.1	2.34557	4.04e-05	3.11522
ENSG00000225156	AC012354.1	2.34221	0.0113988	3.07693
ENSG00000267328	AC002398.2	2.34216	0.000838242	3.47409
ENSG00000219932	RPL12P8	2.34026	3.63e-07	4.09584
ENSG00000268282	AC010328.2	2.33756	7.82e-09	3.87383
ENSG00000234982	AL441963.1	2.33578	4.45e-07	3.72966
ENSG00000272502	AC104958.2	2.33447	2.82e-05	4.99394
ENSG00000241735	FABP5P3	2.33305	4.73e-06	3.80872
ENSG00000227214	HCG15	2.33086	2.04e-05	5.19256
ENSG00000276651	AC007950.2	2.32979	5.52e-05	3.48284
ENSG00000225259	ST13P6	2.32907	2.98e-09	5.79187
ENSG00000228775	WEE2-AS1	2.32882	1.06e-06	7.93949
ENSG00000266402	SNHG25	2.32845	0.000469432	5.34489
ENSG00000258711	AL358334.2	2.32638	0.000357235	6.1621
ENSG00000243071	AC107032.1	2.32553	1.46e-07	4.27922
ENSG00000244247	LINC01995	2.32438	0.004056	3.37303
ENSG00000250474	WBP1LP2	2.32237	7.26e-06	5.09467
ENSG00000228812	LAMA5-AS1	2.31994	0.00336464	5.11866
ENSG00000234518	PTGES3P1	2.31667	1.57e-12	8.38669
ENSG00000216835	RBMXP1	2.31637	3.96e-05	2.64978
ENSG00000259614	AC087477.6	2.31629	3.52e-07	3.54472
ENSG00000213594	GAPDHP25	2.31592	6.92e-05	3.3938
ENSG00000235651	AC064850.1	2.3138	2.27e-06	3.42368
ENSG00000265182	SRP72P1	2.31373	0.000606163	2.68581
ENSG00000271930	AC016877.3	2.31367	0.00423192	2.71519
ENSG00000198134	PTMAP9	2.31272	3.42e-12	5.85825
ENSG00000265975	AC002091.1	2.31193	0.00122481	4.11537
ENSG00000241889	AC079944.2	2.31154	8.06e-19	5.6557
ENSG00000272456	AC087045.2	2.30654	0.000436888	3.23749
ENSG00000240311	AC004224.1	2.30642	4.17e-05	3.2607
ENSG00000213253	RPL12P42	2.30242	9.55e-06	3.82035
ENSG00000242163	AL121769.1	2.30238	1.17e-05	3.19511
ENSG00000229991	AKR1B1P1	2.30199	3.91e-07	3.2248
ENSG00000223949	ROR1-AS1	2.29656	0.00943061	2.95073
ENSG00000272382	AC025171.5	2.29607	0.0154231	5.27557
ENSG00000251495	PPIAP11	2.29486	5.82e-09	6.04815
ENSG00000225434	LINC01504	2.29396	0.00013817	3.91696
ENSG00000237875	AL353691.2	2.28917	0.00472786	2.8775
ENSG00000245067	IGFBP7-AS1	2.28898	0.0196964	7.01598
ENSG00000249859	PVT1	2.28834	1.84e-06	8.22545
ENSG00000251179	TMEM92-AS1	2.28821	0.00138631	3.70283
ENSG00000216471	RPSAP43	2.28664	3.03e-05	3.15024
ENSG00000226085	UQCRFS1P1	2.28318	1.89e-07	5.33053
ENSG00000225580	AL358942.1	2.28163	9.05e-08	4.21858
ENSG00000229399	AL592148.1	2.2809	9.83e-06	3.38632
ENSG00000225455	TPI1P4	2.28038	0.000406755	2.79697
ENSG00000236860	RPL39P29	2.27839	0.000921669	2.68164
ENSG00000214192	UBE2V1P2	2.27641	1.4e-09	4.37819
ENSG00000254252	RPL7P20	2.27509	0.000200277	2.94334
ENSG00000237569	TUBAP	2.27486	0.000103329	3.01105
ENSG00000230018	PPIAP39	2.27432	0.00168945	4.00731
ENSG00000267751	AC009005.1	2.27375	0.000342318	6.0983
ENSG00000176754	LINC00303	2.27313	0.00923727	3.17552
ENSG00000235522	AC010978.1	2.27292	2.14e-05	2.90228
ENSG00000265702	AC005821.1	2.27118	0.00142283	6.38297
ENSG00000270532	PEBP1P2	2.26929	2.03e-10	5.7088
ENSG00000257851	HNRNPA3P10	2.26827	2.16e-08	4.5142
ENSG00000242052	RPL10P7	2.26623	3.59e-05	3.16761
ENSG00000255883	FUNDC2P1	2.26589	1.42e-07	5.55376
ENSG00000271384	AL161729.3	2.26471	0.00359551	2.82752
ENSG00000213891	RPL3P6	2.26394	2.72e-08	4.31889
ENSG00000258900	HNRNPCP1	2.26299	1.28e-07	5.20049
ENSG00000265554	AP005271.1	2.26264	0.00723158	2.71157
ENSG00000213985	AC078899.1	2.26024	5.43e-06	4.71438
ENSG00000223675	AC093117.1	2.26014	0.00294302	4.54667
ENSG00000237513	AC007384.1	2.25941	0.00181178	3.03569
ENSG00000253183	AC005531.1	2.2584	0.000596848	2.93532
ENSG00000219797	PPIAP9	2.25686	4.35e-06	3.60692
ENSG00000267131	AC005746.2	2.25631	0.0030221	3.40088
ENSG00000213467	HMGB1P37	2.25519	5.46e-08	3.76077
ENSG00000236048	AC013470.3	2.25414	9.24e-06	3.34731
ENSG00000232267	ACTR3P2	2.25376	8.23e-05	2.91928
ENSG00000232553	CLK2P1	2.25342	1.04e-07	3.58445
ENSG00000248538	AC022784.1	2.25087	0.00172221	2.67162
ENSG00000213318	AC009078.1	2.25024	0.00760717	2.85705
ENSG00000230747	AC021188.1	2.24502	4.31e-05	5.8232
ENSG00000230712	GGTLC4P	2.24274	0.00553528	3.25257
ENSG00000213130	EEF1DP5	2.2422	0.00017274	2.91937
ENSG00000228208	C1orf143	2.24078	0.0372247	4.0502
ENSG00000236044	FABP5P2	2.24057	0.00362467	3.73806
ENSG00000204261	PSMB8-AS1	2.2387	1.68e-05	8.85624
ENSG00000280780	JAKMIP2-AS1	2.23839	0.0238196	4.78067
ENSG00000224261	RPSAP18	2.23787	7.65e-10	5.35152
ENSG00000235559	NOP56P1	2.23625	0.00824957	3.84052
ENSG00000137970	RPL7P9	2.23599	1.08e-09	8.53327
ENSG00000257027	AC010186.3	2.2359	6.67e-10	6.46662
ENSG00000215210	RBMXP2	2.23539	2.87e-09	4.88935
ENSG00000213830	CFL1P5	2.23457	3.93e-10	4.19481
ENSG00000242571	RPL21P11	2.2339	2.35e-07	4.57667
ENSG00000255737	AGAP2-AS1	2.23371	0.035352	9.13287
ENSG00000227379	PPIAP2	2.23315	1.21e-06	3.84105
ENSG00000251062	AC025459.1	2.23236	0.00037028	3.09241
ENSG00000197149	AC107956.1	2.23212	7.67e-06	7.21879
ENSG00000230730	AC074011.1	2.23155	0.00224387	3.43807
ENSG00000240874	AC025271.1	2.22767	0.001736	2.8186
ENSG00000214558	AL365217.1	2.22712	3.65e-05	3.38295
ENSG00000213270	RPL6P25	2.219	5.04e-05	2.88309
ENSG00000236654	AC079780.1	2.21888	3.26e-05	3.64502
ENSG00000219992	AL391422.1	2.21808	0.00109471	4.45401
ENSG00000189166	TNRC18P3	2.21736	7.7e-05	3.47585
ENSG00000253541	SEPTIN10P1	2.21684	1.85e-05	3.46638
ENSG00000238247	AC006210.2	2.21674	1.08e-05	3.62752
ENSG00000234322	ST13P18	2.21481	2.92e-09	4.29995
ENSG00000229291	LINC02768	2.21374	6.01e-05	3.99179
ENSG00000230116	AL445669.1	2.21336	0.000181996	2.91329
ENSG00000241923	RPL14P3	2.21183	1e-07	4.74259
ENSG00000248596	AC139491.2	2.21104	0.0471413	6.63757
ENSG00000259746	HSPE1P3	2.2108	2.04e-10	4.46009
ENSG00000250461	AC122718.1	2.21038	2.84e-05	3.7194
ENSG00000256262	USP30-AS1	2.21005	0.00623128	4.28909
ENSG00000243101	RPS3P7	2.20934	0.00186795	2.79221
ENSG00000235065	RPL24P2	2.20906	4.13e-07	6.36035
ENSG00000236536	AC003986.3	2.20883	0.0292762	3.25652
ENSG00000242078	AC084864.1	2.20751	0.0445105	2.79474
ENSG00000235172	LINC01366	2.20043	0.000777427	3.43956
ENSG00000271047	AC092447.9	2.19952	0.00204518	2.63143
ENSG00000267648	AC060766.5	2.19934	0.00146209	3.41033
ENSG00000229897	SEPTIN7P7	2.19905	3.15e-06	4.69317
ENSG00000227365	AC008060.2	2.19633	0.0296332	2.74266
ENSG00000234020	CHIAP3	2.19619	0.0180111	3.67816
ENSG00000233615	HNRNPA1P42	2.19538	5.66e-06	2.94315
ENSG00000225007	AC000067.1	2.19511	0.00465233	3.19519
ENSG00000232053	AC078845.1	2.1922	0.00921892	3.32088
ENSG00000259032	ENSAP2	2.19148	7.92e-09	5.03349
ENSG00000257336	PRELID2P1	2.187	0.0229522	2.73913
ENSG00000124097	HMGB1P1	2.18666	4.57e-07	5.61581
ENSG00000232573	RPL3P4	2.18552	8.52e-09	9.51422
ENSG00000205054	LINC01121	2.18515	0.046869	3.48905
ENSG00000243648	AC109454.1	2.1839	6.63e-07	3.82679
ENSG00000224427	AP000281.2	2.18322	9.24e-05	3.13281
ENSG00000213939	AC091153.1	2.18316	1.07e-08	5.50386
ENSG00000213331	AC108073.1	2.18294	0.000113798	3.54792
ENSG00000226279	RPL12P10	2.18111	5.84e-07	3.37483
ENSG00000243417	AC023424.2	2.18048	1.31e-06	4.00473
ENSG00000229184	ATP5PDP2	2.17941	9.52e-07	3.49136
ENSG00000243802	AC090589.1	2.17856	7.81e-07	4.43639
ENSG00000184844	CYCSP45	2.17852	4.17e-05	3.77659
ENSG00000228589	SPCS2P4	2.17776	8.42e-16	7.27249
ENSG00000235225	AC016712.1	2.17641	1.81e-06	4.66774
ENSG00000253525	AC104966.1	2.17621	0.0106914	3.92867
ENSG00000219930	GAPDHP67	2.17533	0.00105617	3.05922
ENSG00000216480	AL078604.1	2.17446	3.11e-06	3.82396
ENSG00000253438	PCAT1	2.17341	0.000514512	3.12045
ENSG00000233639	PANTR1	2.1693	0.00178171	10.6527
ENSG00000226359	ACTG1P24	2.1691	2.79e-06	3.53603
ENSG00000241651	AC099340.1	2.16909	1.1e-05	3.50322
ENSG00000224020	MIR181A2HG	2.16866	0.00121221	5.24477
ENSG00000258081	AL110292.1	2.16826	0.0118465	3.0277
ENSG00000244535	AL049714.1	2.1679	0.00036058	3.13165
ENSG00000225022	UBE2D3P1	2.16789	5.2e-12	5.72561
ENSG00000227502	MROCKI	2.16554	0.0171518	8.11893
ENSG00000268649	AL132655.2	2.16468	0.00499692	3.48613
ENSG00000227615	AP001324.1	2.16452	1.45e-06	8.45392
ENSG00000223773	CD99P1	2.16392	2.97e-07	7.36929
ENSG00000243234	AC010326.2	2.16348	0.00251237	3.31726
ENSG00000228519	AC097263.1	2.15681	1.11e-08	5.49434
ENSG00000225642	SNRPEP5	2.15446	0.00272072	2.64394
ENSG00000232004	CAP1P2	2.15349	5.16e-13	5.18809
ENSG00000182021	AL591379.1	2.15313	0.00851765	2.78146
ENSG00000261268	AC112236.1	2.15181	0.0375404	2.94503
ENSG00000224865	AC009518.1	2.15027	0.0196606	2.88841
ENSG00000259407	AC021739.2	2.15026	0.000348028	7.03477
ENSG00000213757	AC020898.1	2.15001	2.54e-06	6.93468
ENSG00000259711	AC106738.1	2.1491	0.0161964	2.68323
ENSG00000244151	AC010973.2	2.14747	1.82e-05	5.8699
ENSG00000234618	RPSAP9	2.14524	4.45e-10	6.42413
ENSG00000214111	AC002504.1	2.1451	0.00518488	2.91663
ENSG00000244682	FCGR2C	2.14426	0.00790176	6.94828
ENSG00000237745	RPL22P8	2.1418	0.000929992	2.7435
ENSG00000225099	ATP6V1E1P1	2.14151	3.33e-06	3.85052
ENSG00000254272	AC087854.2	2.14135	9.08e-07	3.66045
ENSG00000215007	DNAJA1P3	2.14078	1.72e-06	4.06949
ENSG00000234558	API5P1	2.13952	6.77e-07	4.07356
ENSG00000176812	AC112778.1	2.1383	0.021708	2.71262
ENSG00000272217	AL645940.1	2.13487	0.00061404	4.26432
ENSG00000230076	RPL10P6	2.13477	0.000330555	6.13252
ENSG00000240418	AC020917.1	2.13397	4.7e-08	3.75974
ENSG00000279800	BCLAF1P2	2.13228	7.39e-06	4.37825
ENSG00000249780	AC093809.1	2.13076	0.000238771	5.34747
ENSG00000224286	LINC01142	2.13066	0.00976116	2.6638
ENSG00000234844	CDC42P2	2.12954	0.00106479	2.72882
ENSG00000237550	AC243919.1	2.12899	0.000205259	11.2097
ENSG00000073905	VDAC1P1	2.12883	2.07e-09	5.61615
ENSG00000258960	AL391261.3	2.12841	0.000146361	3.37327
ENSG00000259630	AC104046.1	2.12829	0.000242866	3.52526
ENSG00000213880	RPL7AP7	2.12817	0.000659306	2.86975
ENSG00000242457	RBBP4P2	2.12765	4.36e-10	4.92709
ENSG00000262703	AC009121.3	2.12745	0.00837281	2.83686
ENSG00000258090	AC093014.1	2.12615	7.04e-07	3.5726
ENSG00000225411	CR786580.1	2.12615	0.00123631	3.54897
ENSG00000227376	FTH1P16	2.12588	7.22e-08	7.31012
ENSG00000258867	LINC01146	2.12581	0.00907861	4.55881
ENSG00000165178	NCF1C	2.12376	0.000135916	6.83011
ENSG00000266282	UBL5P2	2.12301	3.42e-07	5.19358
ENSG00000251131	AC025171.3	2.12279	0.00379035	3.72947
ENSG00000224321	RPL12P14	2.12224	1.6e-07	3.87137
ENSG00000237605	DYRK3-AS1	2.1215	0.00193358	3.53036
ENSG00000281880	PAUPAR	2.12078	0.0198449	3.91006
ENSG00000229165	GDI2P1	2.11683	0.00697111	2.77364
ENSG00000253886	AC026688.1	2.11634	0.000271862	2.56809
ENSG00000214018	RRM2P3	2.1153	0.0017411	4.25186
ENSG00000254054	AC087273.2	2.11512	0.00256395	4.98282
ENSG00000177803	AC112247.1	2.11455	4.13e-07	3.79464
ENSG00000213881	NPM1P6	2.11438	7.15e-09	5.0653
ENSG00000240922	LSAMP-AS1	2.11298	0.0403344	2.85239
ENSG00000226976	COX6A1P2	2.11109	7.86e-08	8.10728
ENSG00000215811	BTNL10	2.10966	0.00022295	3.47467
ENSG00000213293	AC012618.1	2.10964	1.96e-07	4.624
ENSG00000267279	AC090409.1	2.10944	0.000394671	4.82153
ENSG00000224546	EIF4BP3	2.10913	3.1e-09	6.60278
ENSG00000259004	LINC02285	2.10803	0.0033209	4.77337
ENSG00000263680	AC007639.1	2.10711	0.00125411	3.17961
ENSG00000237595	LINC01275	2.10496	0.00608574	3.37224
ENSG00000240096	AL132838.1	2.10191	1.31e-07	3.77077
ENSG00000205293	LINC01602	2.10188	0.0469724	2.72333
ENSG00000236312	RPL34P34	2.09691	1.99e-05	4.34504
ENSG00000268001	CARD8-AS1	2.09604	2.72e-06	7.66253
ENSG00000230090	AC108025.1	2.09403	0.0312312	3.11935
ENSG00000256673	AC141557.1	2.09336	0.0452986	5.7259
ENSG00000218227	AC136632.1	2.09246	1.19e-10	8.67519
ENSG00000266479	AC105245.1	2.092	0.000432288	2.69398
ENSG00000207547	MIR25	2.0886	0.000227398	4.63099
ENSG00000241255	AL136126.1	2.08842	1.97e-06	4.99218
ENSG00000228674	PPIAP59	2.08659	0.000203188	3.29877
ENSG00000213239	NPM1P32	2.08655	1.41e-06	3.21854
ENSG00000227157	AC068535.1	2.08595	0.0081201	6.2893
ENSG00000275491	LINC01730	2.08446	0.00348916	3.88898
ENSG00000228612	HK2P1	2.08368	0.00360948	3.47924
ENSG00000235997	LINC01936	2.08361	0.00134972	4.15157
ENSG00000259042	AC244502.3	2.08189	0.0325212	2.87802
ENSG00000267449	AC005884.2	2.08188	0.000431889	2.84299
ENSG00000213979	RPL7AP14	2.08026	5.33e-07	3.57818
ENSG00000259001	AL355075.4	2.0792	0.0459922	3.00189
ENSG00000267312	AC015911.4	2.07789	0.000442829	2.76076
ENSG00000232046	LINC01798	2.07712	0.00599404	3.06372
ENSG00000237390	AL139130.1	2.07616	0.011716	4.19316
ENSG00000249395	CASC9	2.07454	0.0333811	2.70305
ENSG00000273272	U62317.4	2.07362	0.00661167	2.74053
ENSG00000232228	AC092431.2	2.07334	5.82e-05	3.05682
ENSG00000256226	AC092747.1	2.07069	0.0104359	2.74809
ENSG00000266976	AC079466.1	2.06749	0.0036104	2.74345
ENSG00000214289	RPL39P5	2.06659	2.99e-05	3.59676
ENSG00000265574	WDR45BP1	2.06522	4.75e-05	4.33416
ENSG00000176343	RPL37AP8	2.0643	1.17e-06	4.38732
ENSG00000223886	AC073073.1	2.06317	6.2e-05	4.55891
ENSG00000267028	TCF4-AS1	2.06307	0.0104311	2.61645
ENSG00000233830	EIF4HP1	2.06148	4.72e-07	6.75995
ENSG00000258100	LINC02823	2.06032	0.0233285	2.93169
ENSG00000258457	AL132780.2	2.0601	0.000165314	4.79273
ENSG00000232187	FTH1P7	2.05707	2.33e-07	8.00471
ENSG00000225486	AL663058.1	2.05634	0.000149563	3.05498
ENSG00000276509	AC239799.1	2.05543	0.0172827	3.05506
ENSG00000256594	AC010186.2	2.05524	2.55e-08	7.75182
ENSG00000233611	AC019068.1	2.05443	0.01312	2.61943
ENSG00000213237	PTMAP10	2.05392	2.06e-05	3.50919
ENSG00000226051	ZNF503-AS1	2.0539	5.11e-05	4.22664
ENSG00000213946	DNAJB1P1	2.05363	0.000200041	3.38484
ENSG00000213695	RPS7P14	2.05343	4.35e-07	4.40943
ENSG00000232150	ST13P4	2.0531	6.02e-08	4.99226
ENSG00000214110	LDHAP4	2.05219	0.000136017	7.81401
ENSG00000242142	SERBP1P3	2.05133	0.00159235	3.14335
ENSG00000268438	BNIP3P27	2.05058	0.00771214	3.19705
ENSG00000239532	AC108022.2	2.04824	5.45e-05	3.46906
ENSG00000231890	DARS-AS1	2.04698	1.77e-06	5.38473
ENSG00000275029	HMGB1P24	2.04616	3.08e-05	3.27119
ENSG00000214975	PPIAP29	2.04318	1.58e-05	7.46802
ENSG00000272666	U62317.1	2.0409	0.00806521	3.41517
ENSG00000269373	AC008739.2	2.03989	0.00854314	3.09978
ENSG00000253408	AC083973.1	2.03967	0.00639939	2.86046
ENSG00000235008	AL023775.1	2.03963	0.00528254	2.77356
ENSG00000234036	TXNP6	2.03896	2.64e-06	4.20414
ENSG00000244642	RN7SL396P	2.03671	0.0185013	3.43569
ENSG00000264635	AP001020.2	2.03671	0.00277656	2.82292
ENSG00000267500	ZNF887P	2.03654	0.00569589	3.82594
ENSG00000224164	LINC02828	2.03651	0.00743381	4.61999
ENSG00000259230	LINC02323	2.03639	0.0121189	2.87579
ENSG00000224746	AC015987.1	2.03624	0.00791263	3.73722
ENSG00000258744	AL132800.1	2.03452	0.000866448	3.97554
ENSG00000272662	AC073352.1	2.0331	0.00532933	3.13223
ENSG00000180673	EXOC5P1	2.03167	0.000545247	3.78148
ENSG00000225558	UBE2D3P2	2.02949	1.85e-07	3.60381
ENSG00000213994	AL157395.1	2.02816	0.000747911	3.68104
ENSG00000270231	NBPF8	2.02552	1.06e-05	8.37601
ENSG00000244604	AC025518.1	2.02526	0.000442913	3.22629
ENSG00000173727	AP000769.1	2.02498	3.84e-05	7.50184
ENSG00000224137	LINC01857	2.02387	0.0334905	2.79249
ENSG00000265078	RN7SL664P	2.02287	0.0309592	2.80281
ENSG00000259045	MTCO1P2	2.02168	8.27e-06	6.44529
ENSG00000215070	XRCC6P5	2.0206	0.000617573	3.04543
ENSG00000233347	ERP29P1	2.02018	7.48e-08	4.21622
ENSG00000274026	FAM27E3	2.01918	0.00173704	5.66177
ENSG00000224411	HSP90AA2P	2.01877	1.87e-07	7.39169
ENSG00000213468	FIRRE	2.01845	0.000446666	6.03362
ENSG00000225531	AL807761.2	2.01773	1.32e-05	3.48599
ENSG00000266274	RN7SL138P	2.01671	0.000366994	5.01683
ENSG00000260689	HNRNPA3P11	2.01593	0.000658351	3.23795
ENSG00000231713	AF064860.2	2.01532	0.0141948	4.37216
ENSG00000273341	AC004921.1	2.01424	0.00308934	4.07813
ENSG00000242882	RPL5P11	2.01184	6.95e-07	3.87017
ENSG00000260816	AC027279.1	2.0118	0.00684537	4.51848
ENSG00000213332	SLC25A5P6	2.01143	0.00114257	2.81894
ENSG00000240634	AC145285.1	2.01103	1.3e-06	3.95122
ENSG00000228106	AL392172.1	2.00802	2e-06	7.64937
ENSG00000185275	CD24P4	2.00701	0.0299821	3.22297
ENSG00000248785	HIGD1AP14	2.00631	1.67e-05	3.70853
ENSG00000271590	AC108463.3	2.00605	0.0174165	3.18397
ENSG00000260907	AC015818.2	2.00516	0.0271332	3.05857
ENSG00000226845	EEF1GP3	2.00492	0.000652143	3.00692
ENSG00000242607	RPS3AP34	2.00151	2.47e-05	3.73733
ENSG00000272123	AC008966.2	-2.00265	2.44e-06	3.66575
ENSG00000124915	MYRF-AS1	-2.00294	0.000955905	2.65991
ENSG00000251635	LINC02278	-2.0067	0.000246873	2.163
ENSG00000235621	LINC00494	-2.00868	0.00756007	2.61699
ENSG00000273442	AC006946.3	-2.00884	0.0101839	2.67225
ENSG00000231806	PCAT7	-2.00941	0.00618892	2.41492
ENSG00000272444	AL118558.4	-2.01019	6.65e-06	4.15404
ENSG00000259570	AC243562.1	-2.01098	0.00274145	2.77304
ENSG00000228204	AC004830.2	-2.01286	0.00085466	3.23688
ENSG00000263015	AC015853.2	-2.01325	0.00648625	2.37465
ENSG00000261606	AC091230.2	-2.01332	0.00491773	2.59435
ENSG00000232110	AL353751.1	-2.01452	1.52e-06	4.10012
ENSG00000269345	VN1R85P	-2.01464	0.0201801	2.39309
ENSG00000251188	AC079140.3	-2.01637	9.14e-05	3.52082
ENSG00000233293	AL133343.2	-2.01692	0.0042199	2.74023
ENSG00000272354	AC092354.1	-2.01696	0.00067199	2.58581
ENSG00000272789	AC010976.2	-2.01879	0.00213633	3.11733
ENSG00000242600	MBL1P	-2.0203	0.000187573	3.5039
ENSG00000228376	GAS2L1P2	-2.02305	0.00842012	3.04783
ENSG00000213644	SAPCD2P1	-2.02515	0.00214823	2.29646
ENSG00000182632	CCNYL2	-2.02598	0.0327847	3.22386
ENSG00000228314	CYP4F29P	-2.02821	0.0440612	3.66818
ENSG00000241231	AC068308.1	-2.0302	0.0369483	5.06114
ENSG00000210082	MT-RNR2	-2.03034	1.38e-06	17.865
ENSG00000234685	NUS1P2	-2.03051	0.0108912	3.35112
ENSG00000261534	AL596244.1	-2.03519	4.33e-12	8.16802
ENSG00000267432	DNAH17-AS1	-2.0357	0.0216712	4.15706
ENSG00000235370	DNM1P51	-2.03987	0.00191545	3.9228
ENSG00000228735	AC011228.1	-2.04041	0.0117939	2.37846
ENSG00000258422	AL160191.1	-2.04105	0.00667682	2.64817
ENSG00000278156	TSC22D1-AS1	-2.0418	5.63e-07	5.68139
ENSG00000272375	AC026979.3	-2.04184	7.23e-09	3.95126
ENSG00000227910	AC092634.3	-2.04256	0.0168424	2.59717
ENSG00000232934	AL157786.1	-2.04519	1.13e-06	3.89752
ENSG00000258938	AL162311.3	-2.04587	8.9e-07	3.97966
ENSG00000228956	SATB1-AS1	-2.04896	0.00487158	5.24972
ENSG00000232528	AL109809.1	-2.04938	5.37e-08	4.33531
ENSG00000259840	Z97653.1	-2.05176	6.37e-06	4.05696
ENSG00000245008	AP001122.1	-2.0533	0.00546205	2.70052
ENSG00000272824	AC245100.7	-2.05377	1.56e-05	4.00923
ENSG00000238245	MYO5BP2	-2.0548	0.00550415	2.59143
ENSG00000266852	MIR4482	-2.0551	0.000432747	2.78781
ENSG00000230805	AL132709.7	-2.05722	0.00332227	2.94898
ENSG00000248127	AC026774.1	-2.06102	0.00153015	2.28043
ENSG00000266844	AC093330.1	-2.06131	0.00219532	2.56876
ENSG00000250107	CACNA1G-AS1	-2.06345	4.25e-05	4.55015
ENSG00000239827	SUGT1P3	-2.06347	4.15e-07	4.55649
ENSG00000256422	LINC02552	-2.06363	0.0126797	3.37553
ENSG00000270116	AP001429.1	-2.06541	0.000268569	2.478
ENSG00000275017	AL353748.2	-2.0707	0.000508517	2.42672
ENSG00000254506	AP003080.1	-2.07214	4.59e-05	2.6671
ENSG00000236114	AL450326.2	-2.07225	7.76e-05	3.58091
ENSG00000280798	LINC00294	-2.07325	3.09e-23	9.24427
ENSG00000255367	AC127526.2	-2.08191	0.000599327	2.62487
ENSG00000229368	AC090587.2	-2.08264	1.24e-05	3.69455
ENSG00000250159	AC106791.1	-2.08716	0.00533431	4.2398
ENSG00000257542	OR7E47P	-2.08762	0.000292144	2.77485
ENSG00000267746	AC104985.1	-2.09052	0.000520373	3.55939
ENSG00000215571	GRK6P1	-2.09319	4.01e-09	3.54905
ENSG00000271778	AC080013.3	-2.09331	1.55e-05	3.18113
ENSG00000226828	LINC02774	-2.09333	0.000784417	3.64126
ENSG00000259884	NR4A1AS	-2.09341	0.0139194	3.78548
ENSG00000232287	SLC6A1-AS1	-2.09397	0.000113929	3.68752
ENSG00000253553	AC090578.1	-2.09448	1.03e-05	4.03272
ENSG00000260316	AL008727.1	-2.09457	0.000401861	3.43948
ENSG00000259519	AC051619.3	-2.09504	0.000133216	3.16954
ENSG00000237879	LINC00398	-2.0954	0.00145663	2.97304
ENSG00000279277	AC012020.1	-2.09623	2.86e-06	3.26086
ENSG00000228487	AL450263.1	-2.09906	0.000244873	3.4989
ENSG00000262155	LINC02175	-2.10184	3.2e-06	3.93014
ENSG00000274330	AL160191.3	-2.10322	0.00514808	3.21707
ENSG00000261786	AC006058.1	-2.10369	0.0156927	7.3085
ENSG00000109339	MAPK10	-2.10465	1.21e-09	10.9131
ENSG00000249955	AC084866.1	-2.10678	0.0059546	3.11835
ENSG00000242593	AC006148.1	-2.10987	0.00702231	3.32721
ENSG00000254847	AC009806.1	-2.1104	5.15e-06	2.93757
ENSG00000259370	AC103740.1	-2.11074	6.52e-05	3.33817
ENSG00000273214	AL031587.4	-2.11099	0.00438953	2.47461
ENSG00000261096	AC073476.3	-2.11377	8.88e-05	3.45283
ENSG00000188004	SNHG28	-2.11546	3.2e-08	6.00899
ENSG00000226252	AL135960.1	-2.11635	6.62e-05	4.15735
ENSG00000258875	AL135818.1	-2.11809	3.15e-05	3.40716
ENSG00000239040	AC069200.2	-2.11867	0.000393163	2.66153
ENSG00000211459	MT-RNR1	-2.11915	6.88e-06	15.4944
ENSG00000267612	AC008759.2	-2.11986	0.000165563	3.13001
ENSG00000179253	AL162457.1	-2.12175	0.00279261	2.30416
ENSG00000249381	LINC00500	-2.12346	0.00122777	2.29641
ENSG00000265802	RN7SL49P	-2.1238	0.000187907	2.56951
ENSG00000271538	LINC02427	-2.12393	1.48e-05	4.14164
ENSG00000261121	LINC02473	-2.12557	0.000543265	3.72428
ENSG00000248927	AC114284.1	-2.12836	8.08e-05	3.28494
ENSG00000214803	AC090921.1	-2.12839	1.85e-05	2.75943
ENSG00000256577	AC007406.4	-2.13052	0.000706557	3.2206
ENSG00000277692	AL121583.1	-2.13121	2.1e-06	3.62646
ENSG00000224614	TNK2-AS1	-2.1326	0.000125452	3.46364
ENSG00000261617	LINC02177	-2.13311	0.00333399	4.10223
ENSG00000248858	AC104211.1	-2.13343	1.4e-06	3.80345
ENSG00000228983	SLC47A1P1	-2.13724	0.000661738	2.8365
ENSG00000244040	IL12A-AS1	-2.1382	1.45e-05	3.66626
ENSG00000281591	DBET	-2.13859	0.000225451	2.15508
ENSG00000244558	KCNK15-AS1	-2.14225	0.000116053	4.54267
ENSG00000272449	AL139246.5	-2.14379	2.59e-05	4.39545
ENSG00000271806	AL590822.2	-2.14478	0.000145481	2.5163
ENSG00000270141	TERC	-2.14658	0.000119773	2.25959
ENSG00000246596	AC139795.1	-2.14828	0.000961531	3.78873
ENSG00000255670	AC007619.1	-2.15	1.53e-05	3.22482
ENSG00000225746	MEG8	-2.15279	0.00873458	5.05068
ENSG00000228140	AL031283.1	-2.15426	0.000323992	3.78669
ENSG00000227906	SNAP25-AS1	-2.15602	0.000512123	5.86136
ENSG00000223711	AC069213.1	-2.15923	2.1e-05	3.10069
ENSG00000235865	GSN-AS1	-2.16064	9.43e-07	4.49841
ENSG00000207146	AL035425.1	-2.16114	0.000932548	2.49866
ENSG00000260750	AC092720.1	-2.16524	3.36e-06	3.4563
ENSG00000254343	AC091563.1	-2.1662	6.64e-07	5.3594
ENSG00000213355	CNN2P8	-2.17025	0.0284763	3.1452
ENSG00000267940	AC022762.2	-2.17034	1.39e-06	4.85614
ENSG00000276223	AL118522.1	-2.17224	0.000550489	2.60144
ENSG00000267623	AC005357.2	-2.17299	6.53e-05	3.36671
ENSG00000261888	AC144831.1	-2.1749	3.74e-06	5.50056
ENSG00000270178	AC007687.1	-2.17622	0.000219677	2.66582
ENSG00000248514	AC008443.4	-2.17718	9.79e-05	2.55039
ENSG00000257302	FAHD2P1	-2.17797	8.77e-05	2.30606
ENSG00000249577	AC010424.1	-2.17816	0.00190951	4.21733
ENSG00000232063	AL691447.2	-2.17857	4.09e-05	3.14172
ENSG00000125510	OPRL1	-2.17871	1.13e-15	8.56815
ENSG00000229116	AL137026.1	-2.179	0.00619165	3.04417
ENSG00000231233	CFAP58-DT	-2.18527	0.000273861	4.99364
ENSG00000205041	AC118344.1	-2.18566	0.000256109	3.8709
ENSG00000274492	AL121768.1	-2.1867	4.45e-06	2.99915
ENSG00000250831	AC074131.1	-2.18787	7.15e-05	2.84068
ENSG00000268654	MIMT1	-2.19277	0.00507378	4.24407
ENSG00000259869	AL022344.1	-2.19307	0.000694645	2.68171
ENSG00000279571	AL162426.1	-2.19457	0.000152766	3.12238
ENSG00000239911	PRKAG2-AS1	-2.19553	8.19e-08	7.24372
ENSG00000261963	CCDC92B	-2.19606	0.00152872	4.3233
ENSG00000273001	AL731533.2	-2.19653	2.8e-07	4.34582
ENSG00000258399	AL117190.1	-2.20095	0.00445445	4.32066
ENSG00000233766	CAVIN2-AS1	-2.20187	2.42e-05	2.17944
ENSG00000225870	LINC00368	-2.20201	0.000260814	2.29379
ENSG00000258768	AL356019.2	-2.20771	1.77e-10	5.26615
ENSG00000274776	AC090241.3	-2.20805	2.65e-07	4.14305
ENSG00000239959	ENPP7P2	-2.20851	4.82e-05	3.452
ENSG00000225953	SATB2-AS1	-2.21083	8.63e-09	5.98493
ENSG00000204188	GGNBP1	-2.213	2.91e-06	3.00448
ENSG00000249509	NEUROG2-AS1	-2.213	0.00553694	2.61242
ENSG00000260409	AC012414.4	-2.21305	0.000847984	2.63941
ENSG00000223843	EFCAB6-AS1	-2.21598	6.96e-05	2.72015
ENSG00000280650	KCNIP4-IT1	-2.21816	0.000549945	2.27885
ENSG00000251165	F11-AS1	-2.2191	0.00424362	3.19033
ENSG00000278601	AL158163.2	-2.21949	1.97e-07	3.06091
ENSG00000261553	AL137782.1	-2.22019	6.75e-11	4.35008
ENSG00000253653	AC009185.1	-2.22066	0.000103418	2.86962
ENSG00000157306	ZFHX2-AS1	-2.22161	5.52e-07	5.7185
ENSG00000186235	LINC02610	-2.22211	3.59e-05	5.24119
ENSG00000274642	AC244669.2	-2.22382	0.000101458	4.58197
ENSG00000260992	DOCK9-DT	-2.22482	6.12e-06	4.53154
ENSG00000277954	AC092376.2	-2.22591	4.21e-06	6.62664
ENSG00000231187	AL356056.2	-2.22607	5.76e-06	3.94364
ENSG00000268660	LETM1P2	-2.22805	0.00133168	3.78703
ENSG00000125997	BPIFB9P	-2.23031	2.2e-05	3.11536
ENSG00000273188	AL022328.3	-2.23577	2.56e-08	4.79522
ENSG00000244425	RN7SL268P	-2.23815	3.84e-06	3.38275
ENSG00000256612	CYP2B7P	-2.23935	4.43e-06	4.54038
ENSG00000258162	AC069228.1	-2.24006	0.0110353	3.27503
ENSG00000257398	AC126177.3	-2.24619	0.000953576	2.83313
ENSG00000213938	SEPHS1P6	-2.25008	4.05e-11	4.33985
ENSG00000233725	NRAD1	-2.25015	1.05e-05	2.94504
ENSG00000182648	LINC01006	-2.25026	0.000422011	6.76508
ENSG00000265750	AC090772.3	-2.25107	1.06e-09	4.12393
ENSG00000260788	AC009063.2	-2.25127	0.0198721	4.49429
ENSG00000256973	AC053513.2	-2.25435	6.36e-05	3.48175
ENSG00000166473	PKD1L2	-2.2565	0.000921659	5.28519
ENSG00000271727	AL357054.2	-2.25966	9.59e-05	2.66735
ENSG00000267264	AC006504.3	-2.26034	3.81e-06	3.0914
ENSG00000231769	AL035701.1	-2.26089	0.00666778	3.92416
ENSG00000281183	NPTN-IT1	-2.26264	0.000479459	5.35815
ENSG00000274659	LINC02371	-2.2644	3.95e-07	2.96346
ENSG00000240280	TCAM1P	-2.26584	0.000731372	2.80153
ENSG00000248441	LINC01197	-2.26764	1.38e-07	5.40128
ENSG00000272372	AC009102.2	-2.26767	0.000699982	5.34174
ENSG00000267750	RUNDC3A-AS1	-2.27118	1.63e-06	5.20494
ENSG00000250072	SH3TC2-DT	-2.27288	0.000129965	3.03251
ENSG00000269889	AC078802.1	-2.27444	0.000757418	2.54121
ENSG00000271265	AL355297.2	-2.27648	3.52e-06	3.75545
ENSG00000259577	CERNA1	-2.27774	4.96e-09	4.88259
ENSG00000246774	COL25A1-DT	-2.2812	5.53e-05	2.39759
ENSG00000227088	AC012494.1	-2.28624	4.18e-07	2.07798
ENSG00000261240	AC009065.7	-2.28775	0.000270106	2.64129
ENSG00000275438	AL031008.1	-2.28776	7.98e-05	2.90911
ENSG00000259660	DNM1P47	-2.28843	0.00338987	3.10678
ENSG00000273287	AL008718.2	-2.28861	1.16e-05	3.27054
ENSG00000267413	LINC01901	-2.28885	0.00040123	2.73933
ENSG00000229828	PDE4DIPP1	-2.29437	0.0014154	2.94393
ENSG00000274353	AC103564.3	-2.29833	0.000176755	2.25511
ENSG00000243961	PARAL1	-2.29916	0.000369827	2.71819
ENSG00000234175	AL355355.2	-2.29917	6.68e-07	3.58387
ENSG00000256654	AC005906.2	-2.29943	0.00118477	2.86608
ENSG00000230500	MKX-AS1	-2.30124	0.000269802	2.23982
ENSG00000263326	AC133552.4	-2.30925	5.42e-05	3.43518
ENSG00000276462	BX255923.2	-2.30991	0.00845122	3.98961
ENSG00000180178	FAR2P1	-2.31178	0.00284773	2.67643
ENSG00000247627	MTND4P12	-2.31473	3.58e-08	9.59274
ENSG00000229723	LINC01054	-2.31652	5.22e-06	2.18689
ENSG00000197092	GOLGA6L16P	-2.31692	1.77e-09	2.03389
ENSG00000224848	AL589843.1	-2.31805	0.000853706	4.28723
ENSG00000281692	PACRG-AS1	-2.31857	0.000645484	3.70479
ENSG00000233820	AL589843.2	-2.32265	8.09e-06	3.45643
ENSG00000233028	AC006970.2	-2.3278	4.2e-06	2.83221
ENSG00000228392	AL162391.1	-2.3321	0.000103445	2.77375
ENSG00000179066	AC020907.1	-2.33486	0.00102947	3.15488
ENSG00000227107	AC104667.1	-2.33996	2.69e-05	3.2518
ENSG00000225361	PPP1R26-AS1	-2.34003	9.08e-09	4.89339
ENSG00000187984	ANKRD19P	-2.34015	2.29e-18	5.96381
ENSG00000255583	AC084357.3	-2.34048	0.00155239	2.32202
ENSG00000180422	LINC00304	-2.34081	0.000137679	3.37051
ENSG00000227619	AL391056.1	-2.34208	0.000137013	3.03126
ENSG00000214039	LINC02418	-2.34226	9.61e-05	2.94896
ENSG00000267243	AC005381.1	-2.34325	0.000363916	2.44539
ENSG00000243981	AC064862.6	-2.3452	7.3e-08	2.08612
ENSG00000230876	LINC00486	-2.34637	0.0320031	3.51383
ENSG00000223901	AP001469.1	-2.34656	7.57e-07	2.96895
ENSG00000265380	AC079070.1	-2.34915	9.29e-05	2.2236
ENSG00000265142	MIR133A1HG	-2.34936	0.000215317	2.45945
ENSG00000248050	AC079061.1	-2.35676	0.000300277	3.47343
ENSG00000257069	AP001453.3	-2.35913	6.46e-06	3.24068
ENSG00000273819	ENPP7P7	-2.36291	0.000231692	2.55724
ENSG00000186831	KRT17P2	-2.36444	0.00244476	2.59282
ENSG00000214076	CPSF1P1	-2.36686	0.00857702	4.31787
ENSG00000227582	ADGRF5P1	-2.37015	0.000130997	4.1614
ENSG00000235033	DAAM2-AS1	-2.37751	2.34e-05	6.54193
ENSG00000250685	AC009123.1	-2.38181	1.95e-05	2.35205
ENSG00000226944	AL031847.1	-2.38292	0.000653963	3.09404
ENSG00000226291	AC091729.2	-2.38318	1.63e-05	2.52409
ENSG00000236155	ZPLD2P	-2.38628	0.000264356	4.00069
ENSG00000235314	LINC00957	-2.38845	1.47e-08	7.65919
ENSG00000224812	TMEM72-AS1	-2.39338	2.16e-09	4.19653
ENSG00000273923	AC104260.1	-2.39599	0.000154193	2.33912
ENSG00000224965	LINC02586	-2.39639	1.82e-06	3.18464
ENSG00000219159	AC011298.1	-2.39666	9.85e-05	2.18801
ENSG00000234084	AL049552.1	-2.3971	1.4e-05	3.94143
ENSG00000224509	MRPS9-AS2	-2.40083	2.2e-06	3.16858
ENSG00000256312	AC138466.1	-2.4012	3.84e-05	2.43688
ENSG00000254370	AC025871.2	-2.40296	2.49e-05	2.72737
ENSG00000250215	CIR1P2	-2.40414	0.000103039	2.59965
ENSG00000260277	AC009019.1	-2.40433	1.24e-08	3.33699
ENSG00000261416	AC012645.3	-2.40488	6.82e-09	4.02289
ENSG00000275383	AC126773.6	-2.40514	1.48e-07	3.38607
ENSG00000273507	AL354809.1	-2.40567	1.37e-06	3.33103
ENSG00000224957	LINC01266	-2.40946	0.00759755	3.17823
ENSG00000228408	AL031056.1	-2.40957	0.000811888	5.76264
ENSG00000226380	AC016831.1	-2.41066	2.32e-07	6.37889
ENSG00000255366	AC120036.4	-2.41141	3.05e-09	6.74212
ENSG00000224265	LINC02633	-2.41319	6.73e-05	2.23725
ENSG00000234394	AL353608.3	-2.41818	0.000545329	2.67738
ENSG00000159712	ANKRD18CP	-2.41966	0.00016179	3.64654
ENSG00000232233	LINC02043	-2.42124	5.12e-05	3.72371
ENSG00000274727	AL137028.1	-2.42182	4.26e-05	2.26219
ENSG00000234377	OBI1-AS1	-2.43094	0.00043165	5.98106
ENSG00000224825	RORB-AS1	-2.431	0.00104578	3.88744
ENSG00000189316	AC073349.1	-2.43205	6.12e-05	3.15294
ENSG00000267784	AC010680.1	-2.43246	0.000337245	2.85424
ENSG00000273443	AL645608.8	-2.43499	1.47e-05	2.77891
ENSG00000254251	AC103770.1	-2.43539	0.000273861	2.90534
ENSG00000213713	PIGCP1	-2.43549	2.98e-17	6.47739
ENSG00000271614	ATP2B1-AS1	-2.43628	3.01e-16	7.26026
ENSG00000272918	AC005070.3	-2.43761	1.88e-14	5.68404
ENSG00000274114	ALOX15P1	-2.43946	9.84e-05	2.84976
ENSG00000272576	AC027271.1	-2.43953	4.19e-06	3.2218
ENSG00000259326	AC116158.1	-2.44062	8.41e-09	3.21447
ENSG00000271105	SCML2P2	-2.44063	5.68e-06	2.9381
ENSG00000250284	AC109439.2	-2.44373	0.000571091	2.44689
ENSG00000233334	FAM53B-AS1	-2.44628	0.00149593	3.10339
ENSG00000267372	AC005330.1	-2.44773	2.72e-09	6.40585
ENSG00000272983	AL117339.4	-2.44776	3.42e-09	4.88876
ENSG00000233684	LINC01865	-2.449	0.000134212	2.69817
ENSG00000232880	NDUFB4P10	-2.44957	3.91e-06	2.21165
ENSG00000224613	AC095032.1	-2.45667	2.45e-05	2.72339
ENSG00000272620	AFAP1-AS1	-2.45752	1.41e-08	3.96171
ENSG00000232656	IDI2-AS1	-2.4607	1.63e-05	4.31167
ENSG00000260500	AC010336.2	-2.46743	4.08e-08	2.93961
ENSG00000275409	AC026367.2	-2.47355	2.91e-08	3.82244
ENSG00000239828	AC063944.1	-2.47484	5.37e-10	3.51354
ENSG00000249684	AC106795.2	-2.47726	8.36e-07	4.21007
ENSG00000235189	AL034405.1	-2.47741	0.000125556	3.06138
ENSG00000271849	AC012603.1	-2.47766	5.68e-09	3.95105
ENSG00000225988	LAMP5-AS1	-2.47847	6.1e-05	2.83815
ENSG00000272720	AL022322.1	-2.48335	7.38e-06	5.21875
ENSG00000223812	AC073365.1	-2.48469	0.0300997	4.56922
ENSG00000180458	AC022148.1	-2.48557	9.36e-05	3.77497
ENSG00000237517	DGCR5	-2.48638	4.56e-09	8.46516
ENSG00000250483	PPM1AP1	-2.48706	1.1e-05	2.51067
ENSG00000249550	LINC01234	-2.49111	0.0057499	5.0236
ENSG00000273156	AC124016.3	-2.49456	1.14e-08	5.76085
[truncated: 628 more rows]
