# Supplementary material for: The N6-methyladenosine-mediated lncRNA WEE2-AS1 promotes glioblastoma progression by stabilizing RPN2
Source: Theranostics. 2022 Aug 29;12(14):6363–79. doi: 10.7150/thno.74600 (PMC9475453; doi:10.7150/thno.74600)
Supplement: Supplementary file 1 — Supplementary materials and methods, figures and tables. [file thnov12p6363s1.zip › Supplementary Table S3.xlsx]

## Sheet: Sheet2
Table S3-1: Genes differentially expressed in WEE2-AS1 high group, compared with low group.
Tag	logFC	pvalue	FDR
ENSG00000179813	4.63832	1.41607e-09	2.18813e-06
ENSG00000152611	4.3205	2.45803e-10	5.69181e-07
ENSG00000133115	4.17647	5.7395e-10	1.11699e-06
ENSG00000258752	4.16139	6.08733e-10	1.11699e-06
ENSG00000140481	3.90235	1.56607e-10	5.69181e-07
ENSG00000230062	3.89887	3.09683e-08	2.75515e-05
ENSG00000162456	3.72935	6.16791e-09	7.28999e-06
ENSG00000205835	3.66262	4.89764e-07	0.000271301
ENSG00000080572	3.53695	7.62887e-07	0.000386166
ENSG00000269916	3.25915	1.81417e-07	0.000126815
ENSG00000176601	3.25537	1.47844e-12	2.17027e-08
ENSG00000157330	3.19748	1.19541e-11	1.03112e-07
ENSG00000118492	3.15424	5.70442e-07	0.000310141
ENSG00000165309	3.11801	1.03057e-08	1.12061e-05
ENSG00000246016	3.01166	5.61777e-06	0.00179274
ENSG00000153347	2.93841	2.8109e-08	2.57892e-05
ENSG00000136918	2.91615	3.89498e-11	2.28705e-07
ENSG00000133640	2.89175	2.33147e-10	5.69181e-07
ENSG00000233730	2.86874	2.66946e-06	0.00101783
ENSG00000158816	2.85041	1.91172e-10	5.69181e-07
ENSG00000167858	2.81108	1.72465e-10	5.69181e-07
ENSG00000180264	2.80607	6.20763e-09	7.28999e-06
ENSG00000186471	2.80098	7.70991e-08	6.2764e-05
ENSG00000186973	2.76257	2.05646e-09	3.01878e-06
ENSG00000156206	2.75024	1.57913e-10	5.69181e-07
ENSG00000199899	2.73628	3.02691e-07	0.000188984
ENSG00000255399	2.72006	4.87034e-06	0.00160661
ENSG00000153789	2.70566	3.29284e-07	0.000197295
ENSG00000181085	2.69979	1.31e-07	9.86158e-05
ENSG00000257057	2.62832	0.000220219	0.0231642
ENSG00000145491	2.61625	3.68026e-10	7.71777e-07
ENSG00000235688	2.5976	8.23683e-06	0.00232524
ENSG00000164746	2.59307	2.5203e-10	5.69181e-07
ENSG00000133665	2.56053	1.78439e-07	0.000126815
ENSG00000249948	2.52098	1.41625e-05	0.00346498
ENSG00000197057	2.50338	5.69175e-09	7.28999e-06
ENSG00000034239	2.4883	2.19061e-06	0.000869111
ENSG00000234692	2.44723	2.50854e-05	0.00515023
ENSG00000279328	2.44432	7.34087e-09	8.28925e-06
ENSG00000186439	2.43417	3.34907e-05	0.00619203
ENSG00000187492	2.42106	4.06743e-07	0.000234148
ENSG00000129514	2.41114	0.00200237	0.0966903
ENSG00000140057	2.41037	2.19196e-10	5.69181e-07
ENSG00000248994	2.39081	0.000125898	0.0156053
ENSG00000232192	2.38492	1.27e-05	0.00321645
ENSG00000091181	2.3466	2.84697e-05	0.00554917
ENSG00000248399	2.34158	2.0259e-07	0.000135178
ENSG00000242034	2.32818	0.00026843	0.0267147
ENSG00000175267	2.32367	5.85217e-09	7.28999e-06
ENSG00000164100	2.30839	2.31634e-06	0.00090674
ENSG00000223941	2.30176	0.00165099	0.085064
ENSG00000259974	2.29004	0.000334523	0.0304064
ENSG00000249610	2.28291	1.37097e-08	1.38794e-05
ENSG00000165383	2.28172	1.91791e-06	0.00077134
ENSG00000249621	2.28171	5.46312e-05	0.00866982
ENSG00000154997	2.2725	2.72556e-05	0.0054808
ENSG00000163885	2.26852	5.0825e-08	4.26335e-05
ENSG00000162643	2.25938	1.3082e-09	2.13375e-06
ENSG00000236502	2.25445	0.000117497	0.0148689
ENSG00000262890	2.22923	1.08918e-05	0.00288082
ENSG00000166596	2.22546	2.55622e-08	2.42091e-05
ENSG00000247311	2.21882	3.50433e-08	3.02599e-05
ENSG00000159625	2.21441	3.37708e-09	4.72132e-06
ENSG00000164185	2.19192	1.40485e-11	1.03112e-07
ENSG00000183914	2.1868	1.3795e-07	0.000101252
ENSG00000277749	2.18361	0.000489739	0.0393925
ENSG00000137473	2.18342	8.58713e-08	6.63446e-05
ENSG00000163263	2.17984	1.04891e-06	0.000504836
ENSG00000215162	2.17814	0.000125971	0.0156053
ENSG00000183644	2.17684	6.11908e-06	0.00187136
ENSG00000270168	2.17491	0.00234592	0.103259
ENSG00000166415	2.17137	5.27056e-05	0.00845565
ENSG00000270097	2.15706	0.00334893	0.126682
ENSG00000260220	2.15589	0.000336964	NA
ENSG00000139780	2.14669	0.000277709	0.0272685
ENSG00000203963	2.12182	0.000148169	0.0176018
ENSG00000226278	2.1153	0.000136627	0.0165071
ENSG00000231057	2.10289	1.45385e-05	0.00346622
ENSG00000186710	2.09865	2.83565e-07	0.000180982
ENSG00000157856	2.09247	2.55142e-07	0.00016646
ENSG00000183921	2.08171	4.77206e-07	0.000269429
ENSG00000262152	2.07647	2.77281e-05	0.00553789
ENSG00000151224	2.05934	0.000160833	0.0186637
ENSG00000125798	2.04739	0.000778241	0.0541431
ENSG00000171956	2.03757	0.000282883	0.0275502
ENSG00000279578	2.02832	5.49921e-05	0.00868017
ENSG00000120068	2.02731	0.000502724	0.0399986
ENSG00000133636	2.02609	0.00109721	0.0670852
ENSG00000122735	2.02494	1.98375e-07	0.000135178
ENSG00000234840	2.0217	0.000171911	0.0196386
ENSG00000073734	2.01623	0.0001275	0.0156622
ENSG00000187905	2.01052	7.23482e-07	0.000379298
ENSG00000225647	2.01044	0.000126961	0.0156616
ENSG00000197826	1.99776	0.00170449	0.0868785
ENSG00000204894	1.99011	9.7615e-05	0.0132068
ENSG00000270765	1.98068	1.64175e-06	0.000704711
ENSG00000279388	1.97146	0.000633601	0.0472769
ENSG00000173467	1.94543	9.91415e-05	0.0132908
ENSG00000232938	1.94421	3.43347e-06	0.00124449
ENSG00000220557	1.93712	0.00192199	0.0935088
ENSG00000203499	1.93638	2.53177e-06	0.000978029
ENSG00000243710	1.93596	2.15855e-08	2.11243e-05
ENSG00000184564	1.90219	0.0063154	0.173518
ENSG00000223742	1.89256	0.00152709	NA
ENSG00000169064	1.88673	1.65622e-06	0.000704711
ENSG00000163060	1.8809	0.000745014	0.0524529
ENSG00000250803	1.87698	0.000193528	0.0215219
ENSG00000111834	1.86905	1.20158e-08	1.2599e-05
ENSG00000225768	1.85805	0.00383905	0.135646
ENSG00000185055	1.85281	8.62147e-10	1.48893e-06
ENSG00000214688	1.85256	5.77376e-06	0.00179342
ENSG00000158486	1.8476	7.25119e-06	0.00208713
ENSG00000236936	1.84319	0.000130025	0.0159058
ENSG00000171551	1.84009	0.000115207	0.014706
ENSG00000279042	1.83663	0.00569028	0.164917
ENSG00000223486	1.8336	0.000142875	0.0170515
ENSG00000102239	1.82677	0.000520921	0.0411122
ENSG00000144331	1.81819	9.59277e-06	0.00260772
ENSG00000226321	1.81755	0.000372117	0.033106
ENSG00000181378	1.812	0.000105361	0.0139338
ENSG00000174808	1.80456	7.94855e-05	0.0113835
ENSG00000165164	1.80007	0.000251976	0.0255978
ENSG00000226581	1.7992	0.00510987	0.155301
ENSG00000184350	1.79721	0.00309345	0.122235
ENSG00000171435	1.79669	1.57284e-05	0.00359075
ENSG00000250337	1.79449	0.0020285	0.0971868
ENSG00000182329	1.79434	4.49631e-06	0.00153494
ENSG00000275678	1.7894	0.000464307	0.0378655
ENSG00000257259	1.78186	0.000399192	0.0345719
ENSG00000166509	1.7783	0.00395978	0.138115
ENSG00000131951	1.77397	9.67687e-05	0.0131571
ENSG00000164972	1.77052	5.90822e-05	0.00911278
ENSG00000160188	1.77047	7.9099e-08	6.2764e-05
ENSG00000006377	1.76903	0.000737786	0.0521944
ENSG00000261754	1.76354	7.4484e-05	0.0108256
ENSG00000206199	1.7595	7.83449e-07	0.000389852
ENSG00000074771	1.75801	0.000426867	0.0357137
ENSG00000226644	1.75084	1.41997e-06	0.000634493
ENSG00000026559	1.74917	6.7202e-06	0.00199291
ENSG00000152760	1.74838	1.46398e-05	0.00346622
ENSG00000227116	1.74767	4.32439e-05	0.00725485
ENSG00000115423	1.74692	3.08976e-07	0.000188984
ENSG00000165606	1.74554	0.00170128	0.086866
ENSG00000185467	1.73482	0.000148685	0.0176018
ENSG00000170498	1.73162	0.00810054	0.196224
ENSG00000185860	1.72924	6.08402e-05	0.00925495
ENSG00000158428	1.72085	1.18951e-06	0.000557642
ENSG00000152192	1.71983	0.00115509	0.0686852
ENSG00000250946	1.71096	0.00487662	0.150886
ENSG00000239440	1.70589	0.000827658	0.0562482
ENSG00000155761	1.70469	7.44624e-05	0.0108256
ENSG00000213045	1.70293	0.00143412	NA
ENSG00000049247	1.70113	0.00386014	0.136049
ENSG00000004838	1.70012	3.52833e-07	0.000207177
ENSG00000141469	1.69864	0.000107645	0.014172
ENSG00000259439	1.69577	0.000703581	0.0506285
ENSG00000224957	1.69326	0.00189649	0.0932408
ENSG00000266397	1.6866	0.00091367	NA
ENSG00000166796	1.68621	0.00420527	0.141236
ENSG00000213085	1.68607	5.80316e-06	0.00179342
ENSG00000258131	1.68317	0.000178166	0.0201183
ENSG00000154099	1.68157	1.81167e-06	0.000754637
ENSG00000115353	1.67571	0.000166795	0.0192373
ENSG00000163285	1.67535	0.000228797	0.0239048
ENSG00000169126	1.67251	3.35765e-05	0.00619203
ENSG00000264230	1.64527	0.000633252	0.0472769
ENSG00000211653	1.6371	0.00240155	0.103839
ENSG00000230873	1.62999	0.000219651	0.0231642
ENSG00000235949	1.615	0.00581509	0.167038
ENSG00000148386	1.61484	0.0022135	0.100875
ENSG00000184608	1.61415	6.20462e-05	0.00938976
ENSG00000260930	1.61331	0.00141067	0.077996
ENSG00000008196	1.61237	0.00386474	0.136049
ENSG00000179902	1.60905	1.90531e-06	0.00077134
ENSG00000128040	1.60399	0.00101349	0.0638519
ENSG00000214842	1.60298	0.00406166	0.138982
ENSG00000231764	1.60216	0.00524522	0.157298
ENSG00000164651	1.60121	0.000976329	0.0623132
ENSG00000250597	1.59671	0.0073922	0.187988
ENSG00000198088	1.59001	0.000103384	0.0137514
ENSG00000182348	1.58576	0.00512411	0.155304
ENSG00000232524	1.58346	0.00846009	0.20063
ENSG00000072315	1.58186	0.000208637	0.0224373
ENSG00000249428	1.57913	1.67104e-05	0.00367022
ENSG00000265190	1.57533	0.00718491	NA
ENSG00000251604	1.57502	8.94657e-05	0.0125077
ENSG00000221795	1.57367	0.00212256	NA
ENSG00000249816	1.57303	2.88811e-05	0.00557842
ENSG00000257906	1.5723	0.00140115	0.0776157
ENSG00000267909	1.56726	1.27085e-05	0.00321645
ENSG00000205038	1.56637	0.00063446	0.0472769
ENSG00000173714	1.56477	0.000328246	0.0300217
ENSG00000160339	1.5632	0.00836487	0.199491
ENSG00000277112	1.56258	0.00186993	0.0924537
ENSG00000124253	1.56219	0.000378477	0.033469
ENSG00000205221	1.56206	0.000455749	0.0373752
ENSG00000276591	1.56189	0.00581925	NA
ENSG00000198774	1.556	0.000643333	0.0475745
ENSG00000165084	1.5523	3.37452e-05	0.00619203
ENSG00000170165	1.54681	0.00987949	0.215013
ENSG00000165409	1.54019	0.00163286	0.0846982
ENSG00000277103	1.53765	0.00878458	NA
ENSG00000226690	1.53181	0.0114612	0.230287
ENSG00000163689	1.53162	1.56785e-05	0.00359075
ENSG00000152822	1.52969	5.22319e-06	0.00168514
ENSG00000248371	1.52758	3.76396e-05	0.00662826
ENSG00000233214	1.52315	0.00482415	NA
ENSG00000123977	1.52182	0.000380963	0.0334871
ENSG00000101222	1.52145	4.18415e-06	0.0014452
ENSG00000280418	1.52105	0.000544629	0.0424131
ENSG00000124749	1.51373	0.000459225	0.0375554
ENSG00000273720	1.51017	0.00464381	0.147662
ENSG00000039537	1.50854	0.0103006	0.218509
ENSG00000172771	1.50528	2.9939e-06	0.0011269
ENSG00000079101	1.50522	3.28667e-05	0.00614607
ENSG00000251603	1.50272	0.00703936	NA
ENSG00000120051	1.49986	3.28053e-06	0.00120391
ENSG00000196758	1.4991	0.000747745	0.0524774
ENSG00000123307	1.49327	0.0100294	0.216365
ENSG00000232717	1.49018	0.00459993	0.147112
ENSG00000174844	1.48641	3.71213e-06	0.00132908
ENSG00000182836	1.48307	0.000175767	0.0200014
ENSG00000184601	1.48124	0.00242177	0.104253
ENSG00000141738	1.48112	0.00017742	0.0201115
ENSG00000261305	1.48032	0.0022176	0.100875
ENSG00000157423	1.48008	2.27407e-05	0.00470171
ENSG00000255847	1.48005	0.000363348	0.0326224
ENSG00000198153	1.47759	0.0260872	0.330269
ENSG00000206113	1.47693	1.60397e-05	0.00359474
ENSG00000183242	1.47622	0.011039	0.225535
ENSG00000129654	1.47483	6.9117e-06	0.00202921
ENSG00000185681	1.47381	4.13744e-05	0.00706228
ENSG00000197415	1.47123	0.000263457	0.026309
ENSG00000178602	1.47038	0.000919557	0.0599939
ENSG00000227083	1.4678	0.00844946	NA
ENSG00000271911	1.46641	0.001437	NA
ENSG00000172867	1.46557	0.0062219	NA
ENSG00000152936	1.4655	4.80766e-05	0.00794529
ENSG00000151812	1.46254	0.000664439	0.0485231
ENSG00000134533	1.46055	1.82497e-06	0.000754637
ENSG00000256597	1.45972	0.00239957	0.103839
ENSG00000172554	1.45692	0.00109908	0.0670852
ENSG00000106341	1.45303	0.000588728	0.0450116
ENSG00000170044	1.45192	0.00663712	0.1787
ENSG00000272514	1.45089	4.5485e-06	0.00153494
ENSG00000233101	1.4502	0.0275774	0.339081
ENSG00000255325	1.44999	0.00422519	NA
ENSG00000165349	1.44664	0.000679226	0.049238
ENSG00000188729	1.44499	0.000992407	0.0630651
ENSG00000220660	1.44322	0.000638523	0.0474592
ENSG00000226031	1.43793	0.0363859	0.375672
ENSG00000249267	1.43698	0.0018737	0.0924537
ENSG00000115297	1.43665	0.00244871	0.104952
ENSG00000229403	1.43607	0.000167932	0.0192591
ENSG00000257920	1.43455	0.000122417	0.0153592
ENSG00000141744	1.43432	0.00104601	0.0652013
ENSG00000180440	1.42663	0.000711448	0.0510694
ENSG00000100373	1.42275	0.00151442	0.0804012
ENSG00000198734	1.42262	0.000771479	0.0538001
ENSG00000053438	1.41525	0.00452103	0.145315
ENSG00000267790	1.41324	0.024958	NA
ENSG00000267275	1.40571	0.00110557	0.0673409
ENSG00000244541	1.40445	0.00657618	NA
ENSG00000237813	1.4044	0.0177967	NA
ENSG00000245067	1.40386	0.000160345	0.0186637
ENSG00000205456	1.40127	0.0188329	0.285107
ENSG00000269275	1.40024	0.00136004	0.0762011
ENSG00000243629	1.39892	0.00147723	0.079724
ENSG00000230506	1.39739	0.00400414	NA
ENSG00000275212	1.39697	0.0132702	0.247049
ENSG00000243797	1.39642	0.00508623	NA
ENSG00000215217	1.39606	0.00106399	0.0660414
ENSG00000180828	1.39432	0.00400546	0.138253
ENSG00000158077	1.3902	0.000118356	0.0149134
ENSG00000231738	1.38579	0.00737703	0.187988
ENSG00000237125	1.38335	0.00578394	0.166318
ENSG00000188523	1.38047	5.92848e-05	0.00911278
ENSG00000178395	1.37299	0.00437795	0.14294
ENSG00000198670	1.3729	0.00024961	0.0254455
ENSG00000135447	1.36911	0.00122297	0.0718102
ENSG00000162591	1.36159	6.92506e-05	0.0102683
ENSG00000185290	1.3597	0.00209083	0.098172
ENSG00000237924	1.35927	0.0128091	0.243722
ENSG00000169031	1.35867	0.000209574	0.0224558
ENSG00000187714	1.35483	0.0377702	0.379354
ENSG00000276289	1.35451	0.00405413	0.138982
ENSG00000255408	1.35427	0.00225918	0.101478
ENSG00000124935	1.35337	0.000497697	0.0397062
ENSG00000224865	1.35161	0.00171687	0.0870561
ENSG00000120057	1.34949	0.00139667	0.0775139
ENSG00000270550	1.34889	0.0383543	0.380124
ENSG00000189275	1.34869	0.0112947	0.228375
ENSG00000254438	1.34822	0.00150872	0.0802436
ENSG00000223812	1.34554	0.00550317	0.162216
ENSG00000140795	1.34553	4.99693e-05	0.00810523
ENSG00000211947	1.34463	0.022569	0.312843
ENSG00000213355	1.34284	0.0208207	0.300086
ENSG00000177994	1.33996	1.2663e-05	0.00321645
ENSG00000174450	1.33562	0.0205609	0.298983
ENSG00000236671	1.33514	0.0144462	NA
ENSG00000248486	1.33463	0.00438011	0.14294
ENSG00000169218	1.33456	0.00494583	0.152008
ENSG00000250592	1.33206	0.0061155	0.171649
ENSG00000142619	1.33089	0.0296315	NA
ENSG00000160401	1.33065	3.90986e-06	0.00138301
ENSG00000255406	1.32879	0.00103507	0.0650393
ENSG00000176697	1.32727	0.000410298	0.0349766
ENSG00000177910	1.3271	0.00426379	NA
ENSG00000188162	1.32666	0.0268046	0.334448
ENSG00000178965	1.32501	3.48176e-05	0.00630994
ENSG00000084674	1.3245	0.00142087	0.0781781
ENSG00000164627	1.32396	3.81544e-05	0.00662826
ENSG00000158423	1.32211	1.31616e-05	0.00330267
ENSG00000261520	1.31982	0.0048408	0.150886
ENSG00000257612	1.31977	0.00921421	NA
ENSG00000142609	1.31713	3.8562e-05	0.00665966
ENSG00000259150	1.31552	0.0137655	NA
ENSG00000199568	1.31538	0.0162622	NA
ENSG00000138083	1.31462	0.0118734	0.235375
ENSG00000136327	1.31327	0.0425284	0.398149
ENSG00000140557	1.30872	0.00822751	0.19827
ENSG00000248749	1.30769	0.0413966	0.393959
ENSG00000197748	1.30394	7.11635e-06	0.0020686
ENSG00000170819	1.30295	0.00651012	0.176483
ENSG00000228376	1.30172	0.00330566	0.125389
ENSG00000251126	1.29846	0.0176124	0.276663
ENSG00000104321	1.29792	0.0077413	0.191633
ENSG00000113805	1.2971	0.00164314	0.0849314
ENSG00000259356	1.29505	0.00803064	0.195499
ENSG00000231419	1.29454	0.0240091	0.322606
ENSG00000265095	1.2936	0.0191488	0.288155
ENSG00000162782	1.2913	0.000844362	0.0570041
ENSG00000228208	1.29069	0.000201214	0.0217987
ENSG00000233421	1.28974	0.00424872	0.141426
ENSG00000162543	1.28921	0.00317234	0.123034
ENSG00000048545	1.28739	0.00643412	0.175351
ENSG00000236453	1.28547	0.0103666	0.218801
ENSG00000239381	1.28513	0.00317064	0.123034
ENSG00000183379	1.28494	0.000629003	0.0472769
ENSG00000158497	1.28249	0.0209476	NA
ENSG00000111837	1.28211	1.60301e-06	0.00070243
ENSG00000248801	1.27945	0.00223437	0.101151
ENSG00000130876	1.27781	0.00415245	0.140613
ENSG00000237412	1.27688	0.0249162	0.327239
ENSG00000248079	1.27682	4.73699e-06	0.00158038
ENSG00000272281	1.27371	0.00640952	0.175021
ENSG00000236299	1.27172	0.0122345	NA
ENSG00000254321	1.268	0.0234694	NA
ENSG00000257779	1.26729	0.00542668	NA
ENSG00000233955	1.26676	0.00094256	0.0609529
ENSG00000167580	1.264	0.00380008	0.134742
ENSG00000171595	1.26377	0.00115458	0.0686852
ENSG00000183690	1.26318	1.25942e-05	0.00321645
ENSG00000211898	1.26182	0.00721112	0.187988
ENSG00000267413	1.26105	0.00127709	0.0735179
ENSG00000204950	1.25802	0.00042819	0.0357137
ENSG00000223561	1.25647	5.88483e-05	0.00911278
ENSG00000163354	1.25643	0.000420373	0.0356697
ENSG00000231107	1.25483	0.00482135	0.150886
ENSG00000211640	1.25356	0.0268614	0.334872
ENSG00000240086	1.25297	0.0234329	0.31865
ENSG00000279750	1.25233	0.0143362	0.25225
ENSG00000240567	1.24927	0.000322751	0.0297976
ENSG00000229263	1.24819	0.0176048	NA
ENSG00000205231	1.24805	0.0112799	NA
ENSG00000106018	1.24727	0.0108269	0.223668
ENSG00000253433	1.2462	0.00857765	NA
ENSG00000181656	1.24549	0.000820871	0.0559164
ENSG00000165953	1.24484	0.0179018	NA
ENSG00000146221	1.2446	0.000197784	0.0217987
ENSG00000275875	1.24107	0.019293	0.289139
ENSG00000237292	1.23438	0.00480331	0.150824
ENSG00000188257	1.23407	0.019162	0.288205
ENSG00000184811	1.23082	0.00725539	0.187988
ENSG00000155026	1.22769	1.57773e-05	0.00359075
ENSG00000255727	1.22747	0.0260563	NA
ENSG00000253308	1.2268	0.0283837	0.342997
ENSG00000228848	1.22607	0.000580407	0.0444913
ENSG00000164326	1.22519	0.0166336	0.270618
ENSG00000146038	1.22488	0.000108393	0.0141739
ENSG00000267028	1.22484	0.0032584	0.124454
ENSG00000100253	1.22173	0.0086593	0.202411
ENSG00000147869	1.21945	0.00346178	0.128622
ENSG00000255364	1.21843	0.0165139	0.269951
ENSG00000186009	1.21665	0.00154109	0.0812294
ENSG00000260041	1.21525	0.0189309	NA
ENSG00000276462	1.21424	0.00346537	0.128622
ENSG00000197616	1.21388	0.00402959	0.13853
ENSG00000156269	1.21076	0.00494974	0.152008
ENSG00000168992	1.21013	4.64338e-05	0.00774573
ENSG00000091704	1.20598	0.0133238	0.247266
ENSG00000133067	1.2023	0.00255705	0.108018
ENSG00000204961	1.20227	0.00408629	0.139662
ENSG00000256720	1.20189	0.0139238	NA
ENSG00000164251	1.20147	2.02828e-05	0.00437855
ENSG00000260071	1.20022	0.0163336	NA
ENSG00000211644	1.19895	0.0045282	0.145315
ENSG00000112812	1.19829	0.00397159	0.138253
ENSG00000189229	1.19731	0.0211573	0.302409
ENSG00000130600	1.19563	0.0190028	0.286545
ENSG00000229618	1.1929	0.0230732	NA
ENSG00000251599	1.19015	0.00474315	0.149575
ENSG00000224383	1.19012	0.000199642	0.0217987
ENSG00000117501	1.1898	0.0361597	NA
ENSG00000179088	1.1896	0.00424576	0.141426
ENSG00000236318	1.18898	0.027786	NA
ENSG00000278309	1.18797	9.02475e-05	0.0125206
ENSG00000173376	1.18745	0.00146345	0.0797133
ENSG00000221972	1.18436	0.00049142	0.0394196
ENSG00000234210	1.18336	0.00117575	0.0697107
ENSG00000253528	1.18308	0.0128947	NA
ENSG00000150051	1.18272	0.00300219	0.120083
ENSG00000229390	1.18195	0.0236637	NA
ENSG00000118307	1.18082	1.43386e-05	0.00346622
ENSG00000262209	1.18038	0.00426644	0.141695
ENSG00000276759	1.1794	0.0352123	NA
ENSG00000238189	1.17878	0.00832579	0.199215
ENSG00000107821	1.17718	0.000233226	0.0242811
ENSG00000196092	1.17653	0.0244725	0.325108
ENSG00000089250	1.17633	0.00603036	0.169909
ENSG00000183840	1.1724	9.29703e-06	0.00258049
ENSG00000231652	1.17166	5.16505e-05	0.00833191
ENSG00000253653	1.1703	0.000243333	0.0249566
ENSG00000164220	1.16913	0.000392799	0.0343155
ENSG00000228314	1.16842	0.0180168	0.279809
ENSG00000211707	1.16705	0.0271231	0.336704
ENSG00000227711	1.16321	0.00638921	0.174815
ENSG00000187033	1.16284	0.0156296	NA
ENSG00000236197	1.16044	0.00249556	0.106338
ENSG00000180176	1.16012	0.0189825	0.286534
ENSG00000187889	1.15969	0.00553624	0.162381
ENSG00000188850	1.15945	0.00355668	NA
ENSG00000114349	1.15787	0.00244813	0.104952
ENSG00000197085	1.15744	0.00239977	0.103839
ENSG00000164616	1.15732	0.0287961	0.345072
ENSG00000279479	1.15695	0.0315242	NA
ENSG00000256552	1.1563	0.000522734	0.0411447
ENSG00000249231	1.1551	0.00627363	NA
ENSG00000184845	1.1534	0.0020686	0.0978992
ENSG00000095752	1.15317	0.000306702	0.0287039
ENSG00000169035	1.15311	0.0351481	0.369171
ENSG00000165970	1.15191	0.0278051	0.340171
ENSG00000227455	1.15182	0.025948	0.329484
ENSG00000230627	1.14942	0.00828653	0.199087
ENSG00000110887	1.14901	0.0278823	0.340259
ENSG00000249307	1.14722	0.00679196	0.180457
ENSG00000042062	1.14674	3.24479e-06	0.00120391
ENSG00000186472	1.14666	0.000788499	0.054598
ENSG00000186529	1.14283	0.0051355	0.155436
ENSG00000135679	1.13899	0.000410938	0.0349766
ENSG00000183153	1.13773	0.0185317	NA
ENSG00000241832	1.13448	0.0109908	NA
ENSG00000265485	1.13438	0.00257123	0.108305
ENSG00000270547	1.13289	1.49362e-05	0.0035043
ENSG00000248599	1.13225	0.00393536	0.137546
ENSG00000257986	1.13217	0.0187861	0.285034
ENSG00000122548	1.13186	0.00783841	0.192254
ENSG00000105519	1.13141	0.000125973	0.0156053
ENSG00000171804	1.13078	0.0107267	0.223035
ENSG00000234224	1.12787	0.00596458	0.169205
ENSG00000134640	1.12734	0.0257252	NA
ENSG00000197253	1.12729	0.0134118	0.247541
ENSG00000174482	1.12452	0.0100669	0.216365
ENSG00000268223	1.12448	0.0104518	0.219569
ENSG00000230778	1.12363	0.00614464	0.17178
ENSG00000006016	1.12359	0.00375133	0.134311
ENSG00000276831	1.12299	0.0196885	NA
ENSG00000108342	1.12242	0.0264741	0.332528
ENSG00000197168	1.12084	6.03261e-05	0.00922455
ENSG00000075673	1.12082	0.00809492	0.196224
ENSG00000233760	1.11914	0.00781785	0.192223
ENSG00000176076	1.11905	0.0149546	0.256138
ENSG00000267696	1.11885	0.0146637	0.254783
ENSG00000259711	1.11807	0.0264947	0.332528
ENSG00000123171	1.11761	0.0236946	NA
ENSG00000064218	1.11679	0.0388591	0.382583
ENSG00000267263	1.11623	0.0254562	NA
ENSG00000107014	1.11593	0.000482884	0.0389478
ENSG00000211890	1.11547	0.0196812	0.291976
ENSG00000143107	1.11497	0.00166149	0.0854287
ENSG00000231724	1.11366	0.0391174	NA
ENSG00000180347	1.11285	0.0196281	0.291691
ENSG00000225110	1.11161	0.0341046	0.364744
ENSG00000238169	1.11074	0.0386196	NA
ENSG00000025423	1.10965	1.44181e-05	0.00346622
ENSG00000227479	1.10935	0.0253729	NA
ENSG00000224885	1.10898	0.000200716	0.0217987
ENSG00000110195	1.1077	0.000873529	0.0581541
ENSG00000270492	1.10607	0.0188988	NA
ENSG00000160472	1.10581	0.0222932	0.310877
ENSG00000236013	1.10519	0.0142311	0.25225
ENSG00000124657	1.10453	0.00152195	0.0806551
ENSG00000141665	1.10415	6.69521e-06	0.00199291
ENSG00000260401	1.1032	0.000283394	0.0275502
ENSG00000253181	1.10286	0.000981582	0.0625125
ENSG00000229442	1.10223	0.00845413	NA
ENSG00000204175	1.10195	0.0484297	0.419139
ENSG00000251613	1.10161	0.000200341	0.0217987
ENSG00000214128	1.10086	0.00931122	0.208678
ENSG00000144771	1.10078	0.0328611	0.360288
ENSG00000120262	1.1007	0.00156233	0.081908
ENSG00000153132	1.09914	0.00335271	0.126682
ENSG00000258001	1.09837	0.0140789	0.251517
ENSG00000254645	1.09664	0.0264951	NA
ENSG00000222033	1.09655	0.00379218	0.134742
ENSG00000223701	1.09642	0.00217434	0.100057
ENSG00000249364	1.09333	0.00195673	0.0947982
ENSG00000267767	1.09317	0.0167011	0.271199
ENSG00000114656	1.09302	0.000111044	0.0144254
ENSG00000101280	1.0926	0.000964708	0.0621115
ENSG00000136698	1.09189	0.0389327	0.382598
ENSG00000231453	1.09167	0.00388296	0.136319
ENSG00000259616	1.09134	0.0129617	0.244728
ENSG00000175077	1.0899	0.0119987	0.23613
ENSG00000258586	1.08889	0.0117826	0.233891
ENSG00000070731	1.08782	0.000411013	0.0349766
ENSG00000271776	1.08732	0.0461795	0.413189
ENSG00000249359	1.08592	0.043762	NA
ENSG00000236153	1.08589	0.00518266	0.156702
ENSG00000174611	1.0851	0.00218515	0.100397
ENSG00000170935	1.08494	0.0198256	NA
ENSG00000271314	1.08468	0.0306683	0.351513
ENSG00000159712	1.08318	0.00104058	0.0650393
ENSG00000159713	1.08144	0.00111888	0.0677305
ENSG00000180638	1.08024	0.000575463	0.0443438
ENSG00000269779	1.08005	0.0211643	0.302409
ENSG00000075891	1.07973	0.0390919	0.383205
ENSG00000188086	1.07926	0.00670532	0.179291
ENSG00000164675	1.07906	1.04521e-05	0.00278967
ENSG00000228271	1.07828	0.024637	NA
ENSG00000227365	1.07519	0.0384151	0.380124
ENSG00000141750	1.07509	0.0010412	0.0650393
ENSG00000112539	1.07505	1.50394e-05	0.0035043
ENSG00000152076	1.07333	4.12171e-06	0.00144059
ENSG00000187726	1.07291	0.000332037	0.0302741
ENSG00000226355	1.07199	0.0327589	NA
ENSG00000233147	1.0716	0.0286043	0.343864
ENSG00000247699	1.07057	0.0349742	NA
ENSG00000237153	1.06953	0.0375323	NA
ENSG00000263080	1.06929	0.00662673	0.1787
ENSG00000261462	1.06882	0.0322902	0.357739
ENSG00000279494	1.06821	0.0101126	NA
ENSG00000157703	1.06757	0.00273195	0.112651
ENSG00000237714	1.06697	0.0123318	NA
ENSG00000229156	1.06595	0.0330572	0.360747
ENSG00000228038	1.06572	0.00922535	0.207387
ENSG00000106236	1.06569	0.00480302	0.150824
ENSG00000255652	1.06438	0.0400582	NA
ENSG00000145358	1.0635	0.00309889	0.122285
ENSG00000147255	1.06152	0.00599994	0.169541
ENSG00000224806	1.05979	0.027351	NA
ENSG00000039139	1.05921	4.86417e-05	0.00794529
ENSG00000239389	1.0583	0.0362627	0.375004
ENSG00000036473	1.05518	0.000380425	0.0334871
ENSG00000246740	1.05509	0.037389	NA
ENSG00000187715	1.05364	0.00218913	0.100423
ENSG00000147573	1.05357	0.00873176	0.203134
ENSG00000160838	1.05332	0.00348777	0.128802
ENSG00000235574	1.05289	0.0285906	0.343864
ENSG00000137573	1.05241	0.0038721	0.136145
ENSG00000211899	1.04905	0.0177754	0.277987
ENSG00000164776	1.04881	0.000425842	0.0357137
ENSG00000228700	1.04625	0.0305392	NA
ENSG00000156042	1.04503	0.000495841	0.0396659
ENSG00000162843	1.04469	0.00125733	0.0732149
ENSG00000184669	1.0445	0.000167088	0.0192373
ENSG00000108602	1.04406	0.000969337	0.062137
ENSG00000270972	1.04357	0.00122561	0.071822
ENSG00000230641	1.04306	8.488e-05	0.0119807
ENSG00000173947	1.04287	0.000217732	0.0231609
ENSG00000232006	1.04217	0.0195002	0.290908
ENSG00000261693	1.04213	0.00172374	0.0872541
ENSG00000254028	1.04196	0.00499968	0.153221
ENSG00000236663	1.0415	0.0471757	0.416082
ENSG00000105479	1.04128	7.4179e-05	0.0108256
ENSG00000153404	1.04122	0.0121789	0.238057
ENSG00000273703	1.04114	0.00851403	NA
ENSG00000167748	1.04031	0.00763411	0.190467
ENSG00000242611	1.03991	0.0249022	0.327239
ENSG00000227869	1.03975	0.00917426	0.207203
ENSG00000168589	1.03941	0.00314469	0.123034
ENSG00000263105	1.0387	0.0197879	0.292586
ENSG00000162814	1.03829	3.68831e-05	0.00660274
ENSG00000254486	1.03783	0.0356038	0.372255
ENSG00000235947	1.03697	0.0174987	0.276146
ENSG00000250366	1.03627	0.0145191	0.25373
ENSG00000151963	1.03421	0.012273	0.238782
ENSG00000131771	1.0332	0.00423124	0.141236
ENSG00000242516	1.03281	0.000728212	0.0520184
ENSG00000235185	1.03193	0.0449632	NA
ENSG00000257569	1.03192	0.0263833	NA
ENSG00000229065	1.03125	0.0348893	NA
ENSG00000189056	1.03104	0.00306432	0.121369
ENSG00000234215	1.0308	5.38331e-05	0.00858959
ENSG00000091583	1.03016	0.0448704	0.409369
ENSG00000179412	1.02962	0.031639	NA
ENSG00000145526	1.0293	0.0149554	0.256138
ENSG00000261787	1.02865	0.000901934	0.0591968
ENSG00000226409	1.02656	0.0385671	NA
ENSG00000185250	1.02471	9.49177e-06	0.00260438
ENSG00000232692	1.02328	0.000213983	0.0228449
ENSG00000075213	1.02312	0.00400741	0.138253
ENSG00000153086	1.02266	0.00283429	0.114775
ENSG00000241749	1.02199	0.00950264	0.210593
ENSG00000258534	1.02128	0.0073966	0.187988
ENSG00000165462	1.02078	0.0251141	0.327991
ENSG00000106631	1.02057	0.00374306	0.134311
ENSG00000270182	1.02028	0.0440693	NA
ENSG00000214353	1.02019	0.000811167	0.055513
ENSG00000234139	1.02007	0.0288661	NA
ENSG00000114248	1.0197	0.0156598	0.262717
ENSG00000238266	1.01963	0.00743483	0.187988
ENSG00000277049	1.01905	0.00391068	0.136846
ENSG00000234779	1.01866	0.0153978	0.259807
ENSG00000172361	1.01811	9.31681e-06	0.00258049
ENSG00000263727	1.01726	0.0451978	NA
ENSG00000228322	1.01693	0.0048705	0.150886
ENSG00000250050	1.01665	0.0276013	NA
ENSG00000240922	1.01577	0.0254621	0.328438
ENSG00000236166	1.01557	0.00203252	0.0971868
ENSG00000231758	1.0154	0.0178558	0.278746
ENSG00000047936	1.01525	0.0296695	0.348985
ENSG00000133135	1.01518	0.00939966	0.209952
ENSG00000232610	1.01511	0.0326366	NA
ENSG00000164089	1.0145	0.013757	0.24944
ENSG00000223838	1.01419	0.0132013	NA
ENSG00000138759	1.0134	0.0243146	0.324603
ENSG00000179270	1.01276	0.00277701	0.113869
ENSG00000236651	1.01207	0.0464485	0.413747
ENSG00000266869	1.01187	0.0255851	NA
ENSG00000138823	1.01165	0.00168836	0.086507
ENSG00000277310	1.01125	3.77123e-05	0.00662826
ENSG00000228944	1.01091	0.00813367	0.196864
ENSG00000106538	1.01041	0.00146679	0.079724
ENSG00000188596	1.00993	7.77195e-05	0.0111851
ENSG00000269124	1.00978	0.0078308	0.192228
ENSG00000260412	1.0092	0.0202969	0.297137
ENSG00000234183	1.00725	0.00114744	0.0686852
ENSG00000239705	1.00711	0.00421321	0.141236
ENSG00000166535	1.00672	0.00143332	0.0786557
ENSG00000214652	1.00608	0.0365391	0.375672
ENSG00000155966	1.00595	0.0165452	0.270161
ENSG00000124143	1.00564	0.0064954	0.176312
ENSG00000182508	1.00545	0.000736134	0.0521944
ENSG00000270941	1.0053	0.0412122	NA
ENSG00000186297	1.00463	0.0206421	0.299176
ENSG00000173557	1.00243	0.00135926	0.0762011
ENSG00000262198	1.00202	0.0199677	0.294441
ENSG00000178031	1.00112	0.00372052	0.133925
ENSG00000242101	1.00094	0.0124879	0.240414
ENSG00000239482	1.00084	0.0296105	0.348722
ENSG00000109321	0.999694	0.0119301	0.236022
ENSG00000153993	0.999439	0.0328072	0.360288
ENSG00000276547	0.998533	0.0253781	0.328408
ENSG00000164129	0.997713	0.0290978	0.34742
ENSG00000234147	0.997676	0.012008	0.23613
ENSG00000232053	0.997225	0.00919073	0.207203
ENSG00000225968	0.996502	0.00297408	0.119284
ENSG00000145700	0.995808	0.00192426	0.0935088
ENSG00000237560	0.994432	0.0101382	0.217103
ENSG00000232431	0.994369	0.0347893	0.367271
ENSG00000229352	0.99421	0.0119577	0.23613
ENSG00000254211	0.994188	0.00820037	0.197989
ENSG00000254648	0.99341	0.00258481	0.108721
ENSG00000081052	0.990812	0.0019098	0.0932942
ENSG00000279711	0.988678	0.00213746	0.0989804
ENSG00000203706	0.986021	0.00272902	0.112651
ENSG00000137709	0.985231	0.024346	0.324603
ENSG00000168658	0.984671	0.000259529	0.0260942
ENSG00000007174	0.983382	3.15115e-05	0.00593042
ENSG00000250668	0.983217	0.031162	0.353186
ENSG00000279551	0.982123	0.0259443	0.329484
ENSG00000101438	0.982022	0.0203125	0.297137
ENSG00000214146	0.981884	0.00162644	0.0845217
ENSG00000197768	0.98187	0.00658431	0.178001
ENSG00000258748	0.981609	0.0425413	0.398149
ENSG00000279047	0.980499	0.0115471	0.230776
ENSG00000243491	0.980382	0.00372419	0.133925
ENSG00000231255	0.979159	0.0202542	NA
ENSG00000255239	0.978664	0.0463498	NA
ENSG00000168065	0.978626	0.00181599	0.0906729
ENSG00000248383	0.977939	0.000306994	0.0287039
ENSG00000162989	0.97737	0.0139825	0.250376
ENSG00000137098	0.975547	0.000796722	0.0550376
ENSG00000197406	0.975481	0.0175185	0.276146
ENSG00000255644	0.97545	0.01343	NA
ENSG00000271824	0.97496	0.0100297	0.216365
ENSG00000150873	0.974779	0.000820666	0.0559164
ENSG00000233560	0.973653	0.0106338	0.222047
ENSG00000158104	0.973138	0.00374761	0.134311
ENSG00000183873	0.971956	0.00130529	0.0748476
ENSG00000236173	0.971821	0.00744066	0.187988
ENSG00000260422	0.971761	0.00894581	0.205114
ENSG00000264458	0.970329	0.00135758	0.0762011
ENSG00000244061	0.970307	0.0256102	NA
ENSG00000187848	0.970207	0.042717	0.398507
ENSG00000204970	0.969505	0.000595518	0.0452949
ENSG00000214321	0.968402	0.0295073	NA
ENSG00000254139	0.967487	0.0476618	0.416956
ENSG00000121075	0.967239	0.00731914	0.187988
ENSG00000139292	0.967051	0.0104088	0.219221
ENSG00000230524	0.966659	0.0308658	NA
ENSG00000175877	0.965783	0.0241562	0.323563
ENSG00000204969	0.965655	0.0150808	0.256838
ENSG00000249430	0.965408	0.0418688	0.396044
ENSG00000154914	0.965227	0.00598908	0.169541
ENSG00000148735	0.96485	0.0143689	0.252457
ENSG00000235447	0.96423	0.00154062	0.0812294
ENSG00000227237	0.963792	0.0435775	NA
ENSG00000258823	0.962922	0.0408669	NA
ENSG00000008323	0.961979	0.0058419	0.1671
ENSG00000198074	0.961625	0.0145139	0.25373
ENSG00000170703	0.961233	0.00764989	0.190495
ENSG00000228683	0.960561	0.00649783	0.176312
ENSG00000106992	0.960289	3.09237e-05	0.00589803
ENSG00000243193	0.960239	0.00653761	NA
ENSG00000149968	0.959651	0.0475478	0.416914
ENSG00000170608	0.959645	0.0293132	0.34824
ENSG00000162620	0.95921	1.59801e-05	0.00359474
ENSG00000230882	0.95744	0.00486007	0.150886
ENSG00000230731	0.957213	0.0236049	NA
ENSG00000147246	0.956832	0.0279032	0.340259
ENSG00000188738	0.956746	0.0055364	0.162381
ENSG00000212766	0.955831	0.0116009	0.231544
ENSG00000119147	0.955049	0.00747293	0.188002
ENSG00000227835	0.954961	0.0249842	0.32752
ENSG00000279817	0.954727	0.0102707	0.218509
ENSG00000259828	0.953747	0.0429458	0.399704
ENSG00000259405	0.953367	0.0181376	0.281004
ENSG00000213612	0.95292	0.00348093	0.128766
ENSG00000226792	0.951905	0.0266125	0.3329
ENSG00000227394	0.95168	0.0369292	NA
ENSG00000143365	0.950319	0.00268459	0.111688
ENSG00000254740	0.949534	0.0202302	NA
ENSG00000243544	0.947919	0.018338	0.282157
ENSG00000227038	0.947457	0.00764249	NA
ENSG00000260762	0.947314	0.0310383	0.352925
ENSG00000008226	0.947135	0.000807564	0.0553955
ENSG00000280623	0.946506	0.00388633	0.136319
ENSG00000166183	0.946494	0.0295067	0.348327
ENSG00000257277	0.944611	0.022431	0.311725
ENSG00000258231	0.944448	0.0384881	0.38059
ENSG00000232415	0.944071	0.000750724	0.0524774
ENSG00000260962	0.943506	0.0234999	0.318823
ENSG00000226340	0.943504	0.0223737	0.311312
ENSG00000253283	0.943009	0.0167711	NA
ENSG00000278685	0.942697	0.024905	0.327239
ENSG00000163040	0.942187	1.03147e-06	0.000504716
ENSG00000112530	0.941897	1.29171e-06	0.000592552
ENSG00000138271	0.941776	0.037244	NA
ENSG00000241644	0.940785	0.0142349	0.25225
ENSG00000230707	0.940541	0.0068532	0.181685
ENSG00000267690	0.940331	0.00746428	0.187988
ENSG00000225792	0.940308	0.00782407	0.192223
ENSG00000242244	0.938795	0.010761	0.223356
ENSG00000268592	0.938208	0.000535257	0.0417942
ENSG00000271109	0.938035	0.00526454	0.157555
ENSG00000184385	0.937887	0.0254426	0.328408
ENSG00000261145	0.937686	0.0465765	NA
ENSG00000260876	0.937638	0.00263167	0.110218
ENSG00000203930	0.937359	0.0206741	0.299203
ENSG00000139537	0.936905	9.60748e-05	0.0131571
ENSG00000280277	0.936674	0.0337766	NA
ENSG00000267334	0.936019	0.0346976	0.366991
ENSG00000164744	0.93569	0.00283219	0.114775
ENSG00000242104	0.935639	0.0128919	NA
ENSG00000204179	0.934978	0.0177234	0.277811
ENSG00000280435	0.934624	0.0346116	0.36677
ENSG00000275549	0.934313	0.00913253	0.207044
ENSG00000187695	0.93327	0.000936877	0.0609529
ENSG00000227573	0.933198	0.0476862	NA
ENSG00000197934	0.932899	0.000847851	0.0570041
ENSG00000164841	0.932852	0.00413059	0.140613
ENSG00000107984	0.93259	0.0252734	0.328408
ENSG00000237026	0.932387	0.0492342	NA
ENSG00000169213	0.932374	0.0014706	0.079724
ENSG00000262179	0.931418	0.00702321	0.184603
ENSG00000205669	0.931306	0.00524485	0.157298
ENSG00000205642	0.93046	0.0399931	NA
ENSG00000258604	0.930047	0.00210743	0.0985225
ENSG00000233246	0.929689	0.00917879	0.207203
ENSG00000204581	0.928907	0.00019085	0.0213049
ENSG00000053747	0.928602	0.000727895	0.0520184
ENSG00000245248	0.92832	9.04108e-05	0.0125206
ENSG00000203697	0.928303	0.00315835	0.123034
ENSG00000177098	0.928199	0.00132839	0.0752496
ENSG00000203799	0.927754	0.00558113	0.162717
ENSG00000143196	0.927478	0.0171981	0.273224
ENSG00000175664	0.926696	0.00444923	0.144337
ENSG00000215771	0.926206	0.0479509	NA
ENSG00000275155	0.92604	0.00400688	0.138253
ENSG00000272568	0.925807	0.00233696	0.103019
ENSG00000185567	0.924917	0.0128177	0.243728
ENSG00000169618	0.92387	0.0343841	0.366252
ENSG00000254656	0.923534	0.0268378	0.33472
ENSG00000178498	0.923421	0.000313541	0.0291898
ENSG00000119703	0.923355	2.80374e-05	0.00554917
ENSG00000140527	0.92266	0.000297873	0.0280297
ENSG00000225742	0.922628	0.00146125	0.0797133
ENSG00000118997	0.922416	0.000200566	0.0217987
ENSG00000167131	0.921992	0.00361084	0.132018
ENSG00000249752	0.921679	0.0210517	0.302174
ENSG00000223635	0.921251	0.0214053	0.304919
ENSG00000158748	0.920215	0.0300576	0.350423
ENSG00000137699	0.920106	0.0328621	0.360288
ENSG00000253852	0.920048	0.0378061	NA
ENSG00000189068	0.919723	0.0193093	0.289235
ENSG00000266456	0.919241	0.00090866	0.059415
ENSG00000216977	0.917306	0.0426489	NA
ENSG00000226856	0.916251	0.00238578	0.103821
ENSG00000132793	0.915027	0.0016515	0.085064
ENSG00000224958	0.914973	0.0335517	0.363016
ENSG00000213538	0.914716	0.0354215	NA
ENSG00000270773	0.914596	0.0463212	0.413357
ENSG00000148357	0.912621	0.0254457	0.328408
ENSG00000155974	0.911351	0.0134131	0.247541
ENSG00000149043	0.911016	0.0420842	0.39682
ENSG00000197769	0.908761	0.002236	0.101151
ENSG00000229930	0.908246	0.0246809	NA
ENSG00000279770	0.907963	0.0388111	0.382368
ENSG00000143032	0.906703	0.0313211	0.353811
ENSG00000130045	0.906231	0.0131311	0.245707
ENSG00000089101	0.90596	0.000243964	0.0249566
ENSG00000273983	0.904116	0.0025505	0.108018
ENSG00000273492	0.903242	0.000256428	0.0258711
ENSG00000228549	0.902239	0.0150233	0.256436
ENSG00000184471	0.901736	0.0423712	0.397564
ENSG00000239881	0.901689	2.19018e-05	0.00456038
ENSG00000203711	0.901599	0.010801	0.22363
ENSG00000175356	0.899635	0.00571435	0.165126
ENSG00000224128	0.899525	0.0445248	NA
ENSG00000267665	0.899344	0.0285006	0.343494
ENSG00000106013	0.899337	0.00129889	0.0746265
ENSG00000230393	0.898662	0.00292389	0.117916
ENSG00000279590	0.898612	0.048395	NA
ENSG00000279352	0.897959	0.0235633	0.319241
ENSG00000260352	0.897403	0.00681897	0.181011
ENSG00000182791	0.897228	0.000260925	0.026145
ENSG00000273694	0.897033	0.0498512	NA
ENSG00000264345	0.894921	0.00501703	0.153592
ENSG00000275572	0.89462	0.0472149	NA
ENSG00000271931	0.894393	0.0256959	0.328943
ENSG00000175591	0.893449	0.00150618	0.0802436
ENSG00000225415	0.891792	0.0154426	0.260413
ENSG00000211895	0.890989	0.0468928	0.415607
ENSG00000253537	0.890397	0.0111548	0.226489
ENSG00000249069	0.890305	0.0252978	0.328408
ENSG00000065371	0.888819	0.0338227	0.364136
ENSG00000155875	0.888546	0.00757983	0.189877
ENSG00000179133	0.888463	0.029849	0.349416
ENSG00000198883	0.888189	0.0231004	0.316152
ENSG00000233293	0.888129	0.0280134	0.340558
ENSG00000133742	0.88717	0.0389518	0.382598
ENSG00000259342	0.88515	0.0411532	NA
ENSG00000258647	0.884891	0.0256975	0.328943
ENSG00000281327	0.884755	0.0137478	0.24944
ENSG00000213529	0.884634	0.012219	0.238618
ENSG00000234928	0.884496	0.0170632	0.272261
ENSG00000244607	0.883205	7.7037e-06	0.00219585
ENSG00000112309	0.883061	0.0103305	0.218652
ENSG00000263923	0.882987	0.00623955	0.172655
ENSG00000273580	0.882884	0.041588	NA
ENSG00000264311	0.882479	0.0472125	NA
ENSG00000204963	0.881873	0.0146748	0.254783
ENSG00000188316	0.881644	0.00493955	0.152008
ENSG00000269964	0.881535	0.00742374	0.187988
ENSG00000235760	0.881352	0.036609	NA
ENSG00000176842	0.881284	0.00832142	0.199215
ENSG00000248712	0.88034	0.000426973	0.0357137
ENSG00000261625	0.879319	0.0168295	0.271579
ENSG00000214147	0.878994	0.012342	NA
ENSG00000171811	0.878951	6.91166e-05	0.0102683
ENSG00000227158	0.878948	0.0136444	0.249033
ENSG00000140287	0.878737	0.0488486	0.420447
ENSG00000137968	0.875547	0.0307568	0.351906
ENSG00000161249	0.874945	0.0211673	0.302409
ENSG00000257327	0.874798	0.0289608	0.346197
ENSG00000253968	0.874037	0.0266314	0.332994
ENSG00000165985	0.873307	0.0233451	0.317899
ENSG00000186354	0.872636	0.000887207	0.0585337
ENSG00000168676	0.871646	0.00906848	0.206549
ENSG00000248531	0.87162	0.0232628	NA
ENSG00000102854	0.871494	0.00741202	0.187988
ENSG00000250790	0.871082	0.0162539	0.268596
ENSG00000234693	0.870231	0.034913	NA
ENSG00000250056	0.868859	0.0155867	0.262241
ENSG00000132623	0.868338	0.00490399	0.151554
ENSG00000152763	0.866662	0.000117325	0.0148689
ENSG00000007350	0.866655	0.0366244	0.375672
ENSG00000188833	0.866601	0.00619274	0.172252
ENSG00000188396	0.866211	0.019697	0.292063
ENSG00000174898	0.865484	0.0473411	0.416497
ENSG00000279123	0.864483	0.0129153	0.244728
ENSG00000237654	0.863102	0.00665394	0.1787
ENSG00000149972	0.862925	0.00883412	0.204543
ENSG00000162598	0.860743	0.0137852	0.24944
ENSG00000271709	0.860646	0.00746599	0.187988
ENSG00000224647	0.860507	0.0160009	0.26631
ENSG00000225490	0.859634	0.0143384	0.25225
ENSG00000127399	0.859	0.0138731	0.249547
ENSG00000279114	0.858947	0.0369935	0.376637
ENSG00000250986	0.85773	0.041766	0.395946
ENSG00000200356	0.856926	0.0308577	0.35233
ENSG00000128408	0.856904	0.0320373	0.356551
ENSG00000198028	0.856538	0.0463129	0.413357
ENSG00000243501	0.856127	0.033943	NA
ENSG00000249345	0.856076	0.0284369	0.343289
ENSG00000135333	0.855841	0.0208608	0.300409
ENSG00000146013	0.855605	0.00625368	0.17272
ENSG00000203721	0.854751	0.0151104	0.257174
ENSG00000171815	0.854349	0.000750714	0.0524774
ENSG00000213088	0.854281	0.0207879	0.300055
ENSG00000196169	0.854206	0.00897059	0.205114
ENSG00000072133	0.852944	0.0293669	0.34824
ENSG00000260057	0.852908	0.01317	0.246279
ENSG00000140459	0.852829	0.0195473	0.291167
ENSG00000227157	0.852652	0.00118173	0.0698079
ENSG00000135577	0.852124	0.00115076	0.0686852
ENSG00000115844	0.852036	0.0416079	0.395101
ENSG00000277353	0.851433	0.017366	NA
ENSG00000230583	0.85118	0.000188366	0.0211078
ENSG00000167646	0.850446	0.00487723	0.150886
ENSG00000267406	0.850315	0.0092128	0.207325
ENSG00000279039	0.848601	0.00523788	0.157298
ENSG00000165807	0.84816	0.0016119	0.08415
ENSG00000144407	0.848141	0.0188385	0.285107
ENSG00000173013	0.847312	0.000135487	0.016437
ENSG00000253276	0.847201	0.00439736	0.143288
ENSG00000277893	0.84719	0.0484454	0.419139
ENSG00000205424	0.84703	0.00848143	0.200811
ENSG00000278978	0.845927	0.00574399	0.16558
ENSG00000211892	0.845787	0.0412607	0.393719
ENSG00000248676	0.845492	0.0227645	0.313628
ENSG00000166246	0.845385	0.000806819	0.0553955
ENSG00000137558	0.844098	0.0102793	0.218509
ENSG00000186897	0.843086	0.026582	0.3329
ENSG00000265752	0.841554	0.0214413	0.305284
ENSG00000092054	0.840681	0.000235997	0.0243803
ENSG00000279930	0.840587	0.00485048	0.150886
ENSG00000261409	0.84033	0.0455521	0.411181
ENSG00000231424	0.840305	0.0302315	0.350654
ENSG00000160111	0.839079	0.0162178	0.26855
ENSG00000247735	0.839013	0.000516221	0.0408561
ENSG00000129103	0.838125	0.00143608	0.0786601
ENSG00000241520	0.837556	0.00169182	0.0865334
ENSG00000241829	0.836769	0.0348062	NA
ENSG00000122375	0.836307	0.0383955	0.380124
ENSG00000273618	0.836121	0.0099344	0.215709
ENSG00000113889	0.836042	0.0440711	NA
ENSG00000272636	0.835448	0.00368703	0.133183
ENSG00000226673	0.83544	0.0336155	0.363151
ENSG00000233930	0.83441	0.0120053	0.23613
ENSG00000227172	0.832703	0.00147553	0.079724
ENSG00000231079	0.832143	0.0258336	0.32933
ENSG00000235084	0.830762	0.00256311	0.108118
ENSG00000143473	0.83052	0.0227461	0.313523
ENSG00000196167	0.830241	0.00139595	0.0775139
ENSG00000215018	0.830233	0.0179445	0.279635
ENSG00000070159	0.82989	0.0167532	0.271504
ENSG00000247363	0.829342	0.00207076	0.0978992
ENSG00000176956	0.829259	0.0240315	0.322606
ENSG00000235830	0.828319	0.0349079	0.367861
ENSG00000146530	0.827731	0.0214878	0.305559
ENSG00000130433	0.827348	0.00231965	0.102838
ENSG00000259251	0.82691	0.000269751	0.0267554
ENSG00000188487	0.826681	0.0351688	0.369171
ENSG00000234810	0.826379	0.0222534	0.310877
ENSG00000135824	0.826055	0.00421881	0.141236
ENSG00000228459	0.825987	0.0175094	0.276146
ENSG00000204666	0.825945	0.00178322	0.0893561
ENSG00000153162	0.824982	0.00417113	0.140921
ENSG00000236708	0.824953	0.0219427	0.30957
ENSG00000073067	0.824335	0.0200141	0.294682
ENSG00000104722	0.824184	0.0482229	0.418651
ENSG00000205143	0.823877	0.00213136	0.0989804
ENSG00000237529	0.823133	0.00352719	0.129714
ENSG00000135205	0.822618	0.000157118	0.0184513
ENSG00000212163	0.822391	0.0291855	NA
ENSG00000100593	0.82229	0.016842	0.271579
ENSG00000228414	0.821965	0.00268868	0.111688
ENSG00000135773	0.821665	0.000616468	0.0466466
ENSG00000251381	0.820805	0.0291807	0.347693
ENSG00000173811	0.820711	0.000295954	0.0280297
ENSG00000163623	0.820385	0.0140506	0.251263
ENSG00000238099	0.819992	0.00375875	0.134413
ENSG00000164122	0.819941	0.0166836	0.271143
ENSG00000233947	0.818681	0.04694	0.415607
ENSG00000225981	0.818532	0.0221045	0.310127
ENSG00000164946	0.817838	0.00313334	0.122977
ENSG00000248468	0.817181	0.00641449	0.175021
ENSG00000119125	0.817012	0.0210582	0.302174
ENSG00000000005	0.816744	0.034169	0.364912
ENSG00000139445	0.815803	0.0380288	0.379887
ENSG00000133101	0.815517	0.0125349	0.240568
ENSG00000167094	0.81551	0.00534913	0.159464
ENSG00000165887	0.815483	0.0142884	0.25225
ENSG00000169933	0.813491	0.0264078	0.332321
ENSG00000260093	0.813367	0.0250049	0.327585
ENSG00000242797	0.812687	0.0345603	0.36677
ENSG00000164099	0.81223	0.0272788	0.337212
ENSG00000258548	0.812027	0.0277236	0.339848
ENSG00000232862	0.811344	0.00364986	0.132619
ENSG00000171759	0.811341	0.00720283	0.187988
ENSG00000205611	0.81063	0.0336237	0.363151
ENSG00000198384	0.810237	0.010404	0.219221
ENSG00000179636	0.809953	0.00610084	0.171566
ENSG00000101670	0.809909	0.00473661	0.149529
ENSG00000099960	0.809581	0.0148002	0.254999
ENSG00000236947	0.808749	0.000131265	0.015991
ENSG00000132821	0.808503	0.0105063	0.22001
ENSG00000231826	0.807438	0.0111142	0.226127
ENSG00000231367	0.806968	0.032182	0.357183
ENSG00000187955	0.806725	0.0183496	0.282157
ENSG00000221866	0.806683	0.000346841	0.031332
ENSG00000189212	0.806296	0.0107684	0.223356
ENSG00000249896	0.805708	0.0377964	0.379354
ENSG00000137198	0.805677	0.00126257	0.0732567
ENSG00000105877	0.80553	0.00619564	0.172252
ENSG00000137691	0.805452	0.0274875	0.338793
ENSG00000169402	0.804861	0.00686134	0.181685
ENSG00000272209	0.804687	9.58078e-05	0.0131571
ENSG00000155070	0.804231	0.0196464	0.291691
ENSG00000267034	0.804199	0.00913074	0.207044
ENSG00000115155	0.804106	0.0163835	0.269208
ENSG00000205002	0.803522	0.0337192	0.363423
ENSG00000102970	0.803324	0.0115363	0.230718
ENSG00000280255	0.803123	0.00829849	0.199211
ENSG00000108375	0.802871	0.0294613	0.34829
ENSG00000188372	0.802785	0.00295251	0.118744
ENSG00000265158	0.80198	0.00673822	0.179843
ENSG00000235192	0.801682	0.0421326	0.396847
ENSG00000242512	0.800685	0.0480048	0.418263
ENSG00000237939	0.800066	0.0355354	NA
ENSG00000112852	0.799713	0.0205795	0.299105
ENSG00000274447	0.799656	0.00190236	0.0932408
ENSG00000277639	0.799421	0.0122467	0.238618
ENSG00000136011	0.799282	0.00898454	0.205114
ENSG00000162571	0.797113	0.0320081	0.356464
ENSG00000181577	0.796921	0.0293858	0.34824
ENSG00000082497	0.79584	0.0186802	0.284777
ENSG00000230102	0.793953	0.00507012	0.154573
ENSG00000279791	0.793569	0.0498848	0.423931
ENSG00000279448	0.791824	0.0286459	NA
ENSG00000215023	0.791275	0.009196	0.207203
ENSG00000132321	0.791232	0.0354481	0.371155
ENSG00000180432	0.791185	0.0103541	0.218801
ENSG00000272792	0.790625	0.0181972	0.281629
ENSG00000148053	0.790277	0.00313049	0.122977
ENSG00000168004	0.790146	0.00619476	0.172252
ENSG00000172426	0.789966	0.00464728	0.147662
ENSG00000204323	0.789934	0.00345541	0.128622
ENSG00000246394	0.789442	0.0211232	0.302409
ENSG00000105976	0.789114	0.0228052	0.313967
ENSG00000123612	0.789101	0.0158689	0.264863
ENSG00000134198	0.788729	0.0250679	0.327971
ENSG00000164142	0.788344	0.0211098	0.302409
ENSG00000249094	0.788149	0.0205545	0.298983
ENSG00000135439	0.787815	0.0425717	0.398149
ENSG00000188175	0.786514	0.00845905	0.20063
ENSG00000180438	0.78551	0.0429669	0.399704
ENSG00000110723	0.784909	0.00720413	0.187988
ENSG00000264954	0.784794	0.0407594	0.391832
ENSG00000263470	0.78353	0.00127561	0.0735179
ENSG00000221946	0.78316	0.0409322	0.392629
ENSG00000276509	0.782999	0.0275162	0.338983
ENSG00000236756	0.782814	0.00648611	0.176312
ENSG00000182489	0.782757	0.0154543	0.260461
ENSG00000230090	0.781887	0.042963	0.399704
ENSG00000259561	0.781676	0.0125731	0.240948
ENSG00000172260	0.781448	0.0143366	0.25225
ENSG00000166819	0.78122	0.00328206	0.124978
ENSG00000166578	0.780855	9.67992e-05	0.0131571
ENSG00000224424	0.780125	0.000445925	0.0368786
ENSG00000102837	0.780053	0.0173833	0.275124
ENSG00000280870	0.779829	0.0162831	0.268596
ENSG00000186952	0.779608	0.00074214	0.0523762
ENSG00000088836	0.779215	0.0244457	0.325108
ENSG00000215912	0.779141	0.00422072	0.141236
ENSG00000163357	0.778985	0.0113755	0.22922
ENSG00000216921	0.778407	0.0493789	0.422446
ENSG00000269978	0.777802	0.0136393	0.249033
ENSG00000263429	0.777323	0.0151271	0.257235
ENSG00000102104	0.776133	0.0370856	0.376637
ENSG00000275465	0.776038	0.0240092	0.322606
ENSG00000106125	0.775781	4.27671e-05	0.00721608
ENSG00000234005	0.775694	0.0306263	0.351492
ENSG00000231246	0.775502	0.0176003	0.27662
ENSG00000223714	0.775379	0.00345779	0.128622
ENSG00000149050	0.774508	0.00201355	0.0969113
ENSG00000214851	0.773299	0.0176847	0.277354
ENSG00000105855	0.772208	1.65143e-05	0.00367022
ENSG00000250678	0.77211	0.0405985	0.39119
ENSG00000154479	0.772085	0.00133183	0.0752496
ENSG00000255507	0.771453	0.0162639	0.268596
ENSG00000152582	0.771368	0.0266019	0.3329
ENSG00000279771	0.771239	0.0084785	0.200811
ENSG00000146555	0.769594	0.0105591	0.220643
ENSG00000205898	0.768869	0.00221948	0.100875
ENSG00000154162	0.76884	0.044711	0.408422
ENSG00000165730	0.768548	0.0011478	0.0686852
ENSG00000249085	0.768355	0.00341801	0.127997
ENSG00000251189	0.768147	0.00807282	0.19595
ENSG00000250983	0.76789	0.0414201	NA
ENSG00000183775	0.767147	0.00835048	0.199482
ENSG00000229267	0.76525	0.00112697	0.0680794
ENSG00000225206	0.764693	0.0456465	0.411181
ENSG00000053108	0.764578	0.0230429	0.315976
ENSG00000105825	0.764158	0.043595	0.402486
ENSG00000265692	0.763872	0.00535005	0.159464
ENSG00000262583	0.762838	0.000114149	0.0146621
ENSG00000120149	0.762763	0.0329715	0.360589
ENSG00000254561	0.762666	0.00412914	0.140613
ENSG00000204930	0.76214	0.0180712	0.280419
ENSG00000176244	0.762004	0.00269349	0.111688
ENSG00000249335	0.761871	0.0119936	0.23613
ENSG00000264964	0.761827	0.0135023	0.24799
ENSG00000230992	0.761673	0.000591251	0.0450871
ENSG00000104450	0.761356	0.000534147	0.0417942
ENSG00000225083	0.761284	0.0440919	0.405544
ENSG00000259920	0.761069	0.00652228	0.176649
ENSG00000235052	0.760977	0.00670501	0.179291
ENSG00000178342	0.760935	0.0175419	0.276146
ENSG00000257703	0.760792	0.0110785	0.226027
ENSG00000229109	0.760359	0.00372686	0.133925
ENSG00000258035	0.759269	0.028312	0.342768
ENSG00000178796	0.758715	0.00743914	0.187988
ENSG00000260493	0.758507	0.00599997	0.169541
ENSG00000255929	0.75769	0.0333463	0.362598
ENSG00000228417	0.757447	0.0330655	0.360747
ENSG00000259868	0.757003	0.00798637	0.194744
ENSG00000154319	0.75597	0.00856826	0.201531
ENSG00000198003	0.75571	1.41162e-05	0.00346498
ENSG00000185737	0.755594	0.0197098	0.292105
ENSG00000255692	0.755546	0.0377419	0.379354
ENSG00000150628	0.755501	0.00744678	0.187988
ENSG00000183346	0.755051	0.00368845	0.133183
ENSG00000108370	0.754477	0.0102556	0.218509
ENSG00000276538	0.754087	0.00458909	0.146926
ENSG00000226026	0.754066	0.00269719	0.111688
ENSG00000262874	0.753559	0.0249346	0.327248
ENSG00000260088	0.752994	0.0020753	0.0979563
ENSG00000225039	0.752912	0.0444427	0.407238
ENSG00000155530	0.751538	0.000206486	0.0222876
ENSG00000197561	0.751339	0.0205228	0.298983
ENSG00000227742	0.751334	0.049237	0.422086
ENSG00000196616	0.750625	0.0329331	0.360589
ENSG00000136449	0.749595	0.0045011	0.145217
ENSG00000251387	0.74903	0.0208152	0.300086
ENSG00000161973	0.748595	0.0249887	0.32752
ENSG00000167244	0.74845	0.0336321	0.363151
ENSG00000107018	0.74798	0.00313736	0.122977
ENSG00000213997	0.747645	0.00959	0.211535
ENSG00000005421	0.747323	0.0190013	0.286545
ENSG00000237857	0.747251	0.00226017	0.101478
ENSG00000186094	0.746895	0.00559252	0.162888
ENSG00000165621	0.745324	0.0464066	0.413616
ENSG00000139656	0.745194	0.0338095	NA
ENSG00000249599	0.744464	0.0190413	0.286831
ENSG00000240305	0.744094	0.0368782	0.376463
ENSG00000224743	0.743525	0.0152266	0.258224
ENSG00000198010	0.743317	0.0303361	0.350654
ENSG00000184611	0.743061	0.0434157	0.402095
ENSG00000184828	0.74266	0.00362305	0.132077
ENSG00000197479	0.742642	0.0393555	0.383739
ENSG00000251072	0.742176	0.0351131	0.369171
ENSG00000253395	0.740487	0.0130412	0.245426
ENSG00000228577	0.740406	0.0422123	0.396937
ENSG00000143001	0.740179	0.0368353	0.376434
ENSG00000004848	0.739311	0.0262776	0.331287
ENSG00000163624	0.73797	0.00582847	0.1671
ENSG00000124256	0.737906	0.0392553	0.383577
ENSG00000112212	0.737788	0.0450067	0.409848
ENSG00000226669	0.737401	0.00895216	0.205114
ENSG00000233705	0.73648	0.0438952	0.404622
ENSG00000272138	0.736188	0.00570502	0.165018
ENSG00000197889	0.736142	0.00270308	0.111774
ENSG00000270035	0.735976	0.033031	0.360747
ENSG00000132554	0.735706	0.0405994	0.39119
ENSG00000231672	0.735098	0.00425604	0.14151
ENSG00000229766	0.73502	0.0133573	0.247418
ENSG00000267147	0.734519	0.0108694	0.22394
ENSG00000255128	0.73315	0.0493289	NA
ENSG00000108684	0.732748	0.0463026	0.413357
ENSG00000165966	0.732434	0.0306484	0.351492
ENSG00000238123	0.731709	0.00422597	0.141236
ENSG00000214456	0.731603	0.0168206	0.271579
ENSG00000100218	0.731559	0.00126755	0.0734003
ENSG00000185522	0.73118	0.0112266	0.227625
ENSG00000153093	0.730976	0.00519702	0.156975
ENSG00000215006	0.729915	0.0122829	0.238817
ENSG00000249776	0.72948	0.0236424	0.319822
ENSG00000105997	0.729029	0.0350759	0.369171
ENSG00000237721	0.728808	0.0054801	0.161699
ENSG00000138395	0.727683	0.025448	0.328408
ENSG00000005249	0.727661	0.000737719	0.0521944
ENSG00000227279	0.727649	0.00564348	0.163722
ENSG00000104783	0.726293	0.00738405	0.187988
ENSG00000267466	0.72616	0.0246791	0.326323
ENSG00000246523	0.725262	0.00203664	0.0972257
ENSG00000188763	0.724959	0.0044841	0.144828
ENSG00000187134	0.724078	0.0355319	0.371635
ENSG00000214870	0.724056	0.00401933	0.138339
ENSG00000233776	0.723789	0.0404321	0.390347
ENSG00000280426	0.723789	0.000568241	0.0441349
ENSG00000249715	0.72303	0.0182529	0.282026
ENSG00000179935	0.722332	0.00352316	0.129714
ENSG00000246375	0.721641	0.0358072	0.372789
ENSG00000132749	0.721224	0.0107888	0.223535
ENSG00000141294	0.720547	0.00317227	0.123034
ENSG00000273971	0.720468	0.0139685	0.250376
ENSG00000269846	0.719741	0.0240796	0.322929
ENSG00000185742	0.719292	0.033155	0.361484
ENSG00000135248	0.718439	0.00462864	0.147549
ENSG00000157578	0.718432	0.00318305	0.12306
ENSG00000249526	0.717927	0.00823227	0.19827
ENSG00000224514	0.717858	0.024591	0.325659
ENSG00000224940	0.71742	0.0375576	0.378788
ENSG00000251432	0.717074	0.00535738	0.159521
ENSG00000232909	0.71665	0.0179654	0.279793
ENSG00000114455	0.716383	0.0292155	0.347826
ENSG00000257501	0.715995	0.0324951	0.358925
ENSG00000235480	0.715604	0.025572	0.328907
ENSG00000229525	0.715423	0.0014861	0.0797733
ENSG00000232690	0.715382	0.021318	NA
ENSG00000230356	0.715355	0.0241953	0.323769
ENSG00000196337	0.714713	0.0409734	0.392629
ENSG00000258940	0.714666	0.00101147	0.0638519
ENSG00000253608	0.714451	0.0196196	0.291691
ENSG00000275234	0.714121	0.0147971	0.254999
ENSG00000097096	0.714086	0.0435883	0.402486
ENSG00000246331	0.713938	0.00369258	0.133183
ENSG00000249996	0.713712	0.00960846	0.211714
ENSG00000152672	0.713688	0.0419749	0.396506
ENSG00000092850	0.713619	0.0048199	0.150886
ENSG00000235768	0.71279	0.0094562	0.210163
ENSG00000164484	0.71201	0.0358707	0.372818
ENSG00000184788	0.711693	0.0164752	0.269769
ENSG00000163075	0.711488	0.00390815	0.136846
ENSG00000271752	0.711032	0.0110314	0.225535
ENSG00000225764	0.710432	0.0160466	0.26692
ENSG00000181652	0.710343	0.012701	0.242608
ENSG00000245322	0.710218	0.00185146	0.0921306
ENSG00000095203	0.710129	0.0115033	0.230642
ENSG00000279619	0.709897	0.0466229	0.414537
ENSG00000236514	0.709691	0.0147034	0.254853
ENSG00000138769	0.709614	0.0207334	0.299711
ENSG00000258884	0.709528	0.00830698	0.199215
ENSG00000132470	0.709087	0.00776343	0.191987
ENSG00000255749	0.708473	0.0240533	0.322751
ENSG00000228421	0.706703	0.0253957	0.328408
ENSG00000144031	0.705883	0.00222022	0.100875
ENSG00000227456	0.705857	0.0186847	0.284777
ENSG00000185974	0.705484	0.0074	0.187988
ENSG00000235902	0.7045	0.0402304	0.389553
ENSG00000186940	0.704342	0.0123769	0.239293
ENSG00000223734	0.704199	0.00827867	0.199061
ENSG00000178125	0.703957	0.00951145	0.210593
ENSG00000242791	0.703828	0.0215807	0.306229
ENSG00000182752	0.703282	0.028491	0.343494
ENSG00000243429	0.702722	0.00561861	0.163324
ENSG00000223382	0.702129	0.003208	0.123605
ENSG00000216906	0.70189	0.0222052	0.310587
ENSG00000182600	0.701298	0.031034	0.352925
ENSG00000137261	0.700235	0.00756438	0.189652
ENSG00000225731	0.699585	0.0371912	0.376646
ENSG00000197558	0.699141	0.01178	0.233891
ENSG00000145287	0.697069	0.0334588	0.362603
ENSG00000185352	0.69687	0.0418855	0.396044
ENSG00000269091	0.696848	0.0286485	0.343864
ENSG00000187123	0.696266	0.000940599	0.0609529
ENSG00000231300	0.695908	0.0300734	NA
ENSG00000129596	0.695696	0.00414563	0.140613
ENSG00000115257	0.695369	0.000938513	0.0609529
ENSG00000244137	0.695288	0.0312931	0.353768
ENSG00000198515	0.695188	0.0364987	0.375672
ENSG00000259116	0.694994	0.0129549	0.244728
ENSG00000266573	0.694634	0.0317058	0.355286
ENSG00000261570	0.69458	0.00483011	0.150886
ENSG00000105971	0.694513	0.0117046	0.232731
ENSG00000156097	0.693687	0.0022589	0.101478
ENSG00000259685	0.692618	0.035484	0.371266
ENSG00000268278	0.69226	0.019288	0.289139
ENSG00000260428	0.691837	0.0185577	0.283549
ENSG00000268869	0.691539	0.0251658	0.328083
ENSG00000250358	0.691393	0.0314513	0.35401
ENSG00000174460	0.689457	0.021802	0.308326
ENSG00000279149	0.689123	0.00546405	0.161387
ENSG00000227141	0.688699	0.0187847	0.285034
ENSG00000276406	0.688387	0.0167495	0.271504
ENSG00000258623	0.687896	0.00127251	0.0735179
ENSG00000273117	0.686624	0.000861931	0.0575123
ENSG00000228113	0.685095	0.00324182	0.124252
ENSG00000005981	0.684771	0.0138664	0.249547
ENSG00000109771	0.684292	0.00103803	0.0650393
ENSG00000264745	0.683527	0.0233334	0.317899
ENSG00000129295	0.682707	0.000630375	0.0472769
ENSG00000153064	0.682396	0.0354734	0.371266
ENSG00000228775	0.681722	3.22709e-13	9.47441e-09
ENSG00000199036	0.681424	0.0468926	0.415607
ENSG00000198075	0.68107	0.000424181	0.0357137
ENSG00000232815	0.679878	0.00248983	0.106248
ENSG00000164440	0.679761	0.0106918	0.222533
ENSG00000270332	0.679533	0.0223273	0.310961
ENSG00000204815	0.679216	0.00104886	0.0652404
ENSG00000139055	0.678338	0.0381441	0.379953
ENSG00000240211	0.678153	0.00869843	0.202841
ENSG00000276842	0.678137	0.0308659	0.35233
ENSG00000280424	0.676119	0.0381908	0.379953
ENSG00000275410	0.676116	0.0123022	0.238941
ENSG00000139714	0.675504	0.0055461	0.162503
ENSG00000174007	0.675137	5.76254e-06	0.00179342
ENSG00000167676	0.675134	0.03655	0.375672
ENSG00000106633	0.674779	0.0128465	0.243958
ENSG00000149488	0.674346	0.0398393	0.387299
ENSG00000170959	0.674255	0.0177819	0.277987
ENSG00000130055	0.673422	0.00452805	0.145315
ENSG00000128591	0.673028	0.0137891	0.24944
ENSG00000110318	0.672886	0.0409118	0.392629
ENSG00000251307	0.672872	0.0357297	0.372545
ENSG00000183831	0.672171	0.0150015	0.256361
ENSG00000106153	0.672149	0.012384	0.239293
ENSG00000253483	0.671147	0.0202771	0.297137
ENSG00000261353	0.671109	0.0230207	0.315825
ENSG00000102349	0.670622	0.014255	0.25225
ENSG00000223513	0.668847	0.0304589	0.351235
ENSG00000280302	0.668485	0.0346568	0.366991
ENSG00000267374	0.668388	0.0307814	0.352049
ENSG00000214290	0.667961	0.00492024	0.151737
ENSG00000002079	0.66763	0.00730364	0.187988
ENSG00000225146	0.667345	0.0473925	0.416586
ENSG00000109944	0.667221	0.0072865	0.187988
ENSG00000261217	0.667013	0.0352951	0.370214
ENSG00000160345	0.666985	0.0015383	0.0812294
ENSG00000221887	0.665692	0.0319707	0.356464
ENSG00000277399	0.664027	0.0371257	0.376646
ENSG00000181585	0.663629	0.0240246	0.322606
ENSG00000278931	0.66343	0.0280868	0.341166
ENSG00000180921	0.663155	0.0119809	0.23613
ENSG00000225807	0.66268	0.00863589	0.202347
ENSG00000253986	0.661254	0.0178137	0.278335
ENSG00000255690	0.66028	0.00174818	0.0880356
ENSG00000175318	0.659904	0.00807064	0.19595
ENSG00000236106	0.658852	0.0292364	0.347934
ENSG00000069431	0.658069	0.00722428	0.187988
ENSG00000233081	0.657945	0.0271102	0.336688
ENSG00000144452	0.657267	0.00441953	0.143691
ENSG00000257588	0.656967	0.037377	0.377746
ENSG00000272457	0.656258	0.0393748	0.3838
ENSG00000078114	0.656096	0.00576389	0.165904
ENSG00000141519	0.655875	0.00318559	0.12306
ENSG00000164123	0.654761	0.0439855	0.404984
ENSG00000121380	0.654634	0.00916011	0.207203
ENSG00000105650	0.654467	0.0279015	0.340259
ENSG00000264164	0.654181	0.026383	0.332152
ENSG00000125531	0.654027	0.0291236	0.34742
ENSG00000235033	0.654018	0.0485411	0.419522
ENSG00000229847	0.654003	0.0206455	0.299176
ENSG00000226469	0.653859	0.00117771	0.0697107
ENSG00000164659	0.653651	0.00429496	0.142094
ENSG00000064199	0.652577	0.00130897	0.0748857
ENSG00000253485	0.652396	0.0167988	0.271579
ENSG00000172264	0.651902	0.0257652	0.328943
ENSG00000228614	0.65184	0.03122	0.353391
ENSG00000259100	0.651636	0.0167662	0.271504
ENSG00000224016	0.651366	0.00582035	0.167038
ENSG00000270071	0.650685	0.047629	0.416956
ENSG00000111254	0.650154	4.23037e-05	0.00717916
ENSG00000171885	0.649076	0.000841403	0.0570041
ENSG00000181322	0.648305	0.00203184	0.0971868
ENSG00000273230	0.646585	0.00132503	0.0752496
ENSG00000142606	0.646061	0.0222916	0.310877
ENSG00000173698	0.64554	0.0308848	0.352408
ENSG00000277287	0.644876	0.0408412	0.392362
ENSG00000213587	0.643559	0.0384021	0.380124
ENSG00000142621	0.643259	0.00919431	0.207203
ENSG00000168135	0.642598	0.029839	0.349416
ENSG00000188158	0.642355	0.00624721	0.172704
ENSG00000145113	0.642334	0.0364551	0.375672
ENSG00000158113	0.641981	0.0126293	0.241553
ENSG00000253688	0.641904	0.0425964	0.398149
ENSG00000224509	0.641775	0.0472852	0.416371
ENSG00000185168	0.641461	0.0343935	0.366252
ENSG00000259834	0.641208	0.0425778	0.398149
ENSG00000236431	0.640862	0.0330464	0.360747
ENSG00000183850	0.640678	0.036086	0.374232
ENSG00000257052	0.64018	0.00663841	0.1787
ENSG00000255521	0.639139	0.0318651	0.356136
ENSG00000240050	0.638901	0.00678778	0.180457
ENSG00000233297	0.638619	0.00764196	0.190467
ENSG00000021645	0.638209	0.0235397	0.319068
ENSG00000258888	0.63769	0.0471581	0.416082
ENSG00000188404	0.637458	0.0327857	0.360288
ENSG00000188672	0.637371	0.0294807	0.3483
ENSG00000166896	0.637124	0.00204574	0.0973432
ENSG00000112183	0.637093	0.0102745	0.218509
ENSG00000273419	0.636724	0.00149936	0.0800356
ENSG00000179580	0.636166	0.036511	0.375672
ENSG00000257489	0.635343	0.0275413	0.338983
ENSG00000229195	0.635257	0.0441142	0.405621
ENSG00000155980	0.635115	0.0208178	0.300086
ENSG00000223198	0.634787	0.0346821	0.366991
ENSG00000273030	0.634226	0.00631802	0.173518
ENSG00000229000	0.634047	0.00443514	0.144039
ENSG00000185056	0.633978	0.00942852	0.209952
ENSG00000205334	0.633449	0.00539369	0.159953
ENSG00000171962	0.632699	0.00205965	0.0977803
ENSG00000265939	0.631632	0.0213595	0.304579
ENSG00000131650	0.631175	0.0340952	0.364744
ENSG00000128833	0.631069	0.0124061	0.239293
ENSG00000232453	0.63095	0.0024649	0.105338
ENSG00000235325	0.630831	0.0246532	0.32618
ENSG00000272002	0.630373	0.0257696	0.328943
ENSG00000164591	0.629901	0.0100571	0.216365
ENSG00000175793	0.62971	0.0417623	0.395946
ENSG00000149201	0.62857	0.00884197	0.204564
ENSG00000227769	0.628235	0.0485633	0.419591
ENSG00000227906	0.627689	0.0367768	0.376344
ENSG00000243224	0.627322	0.0187521	0.285034
ENSG00000228140	0.626104	0.0381884	0.379953
ENSG00000229820	0.62602	0.0440496	NA
ENSG00000231028	0.624773	0.00109361	0.0670852
ENSG00000272735	0.624737	0.0283572	0.342997
ENSG00000232000	0.62433	0.0033857	0.127111
ENSG00000184261	0.624059	0.0394261	0.384173
ENSG00000170011	0.623641	0.0132988	0.247114
ENSG00000078295	0.623158	0.0188534	0.285107
ENSG00000217258	0.622411	0.00886464	0.204765
ENSG00000152969	0.622127	0.0497756	0.423931
ENSG00000240771	0.621569	0.00556819	0.162663
ENSG00000205838	0.620505	0.0044631	0.144555
ENSG00000067798	0.619916	0.0101912	0.21792
ENSG00000237027	0.619772	0.0357711	0.372545
ENSG00000123096	0.619753	0.000731065	0.0520955
ENSG00000204934	0.619453	0.000103514	0.0137514
ENSG00000235481	0.619287	0.0369654	0.376637
ENSG00000214018	0.619233	0.0125724	0.240948
ENSG00000279274	0.619191	0.031081	0.353153
ENSG00000170382	0.61918	0.0234568	0.318699
ENSG00000234719	0.619019	0.0459957	0.412597
ENSG00000254944	0.618835	0.0148579	0.255395
ENSG00000181908	0.618439	0.00142174	0.0781781
ENSG00000227258	0.617857	0.0143208	0.25225
ENSG00000223537	0.617715	0.0435654	0.402486
ENSG00000151948	0.617595	0.0418118	0.396044
ENSG00000138400	0.617402	0.00368321	0.133183
ENSG00000279536	0.617172	0.0112437	0.227815
ENSG00000237595	0.616234	0.0497671	0.423931
ENSG00000185761	0.616006	0.0430824	0.400398
ENSG00000260193	0.615924	0.00618293	0.172252
ENSG00000214853	0.615676	0.0419439	0.396341
ENSG00000166689	0.613439	0.00318198	0.12306
ENSG00000228962	0.613269	0.0381743	0.379953
ENSG00000101850	0.613147	0.0104163	0.219221
ENSG00000142611	0.613039	0.0337097	0.363423
ENSG00000179071	0.612892	0.0136431	0.249033
ENSG00000149328	0.612689	0.0475513	0.416914
ENSG00000182366	0.610924	0.0308421	0.35233
ENSG00000165182	0.610654	0.00510029	0.15517
ENSG00000078487	0.610602	0.000254051	0.0257196
ENSG00000250629	0.610346	0.034048	0.364744
ENSG00000187624	0.609914	0.000476039	0.0385014
ENSG00000266017	0.609111	0.0198488	0.293277
ENSG00000187720	0.608663	0.0401223	0.389148
ENSG00000224460	0.60841	0.0314296	0.35401
ENSG00000249743	0.607702	0.0161097	0.267693
ENSG00000273821	0.607696	0.0059687	0.169205
ENSG00000277245	0.607441	0.00961977	0.211714
ENSG00000100583	0.60697	0.00085043	0.0570041
ENSG00000188613	0.606858	0.0130889	0.245544
ENSG00000165091	0.606578	0.0206315	0.299176
ENSG00000134317	0.606538	0.0204404	0.298265
ENSG00000232485	0.606228	0.00261981	0.110036
ENSG00000174871	0.606197	0.00137431	0.0767078
ENSG00000243018	0.605468	0.0291459	0.34742
ENSG00000263155	0.603619	0.0442918	0.406346
ENSG00000102935	0.603601	0.00926904	0.20821
ENSG00000049130	0.603458	0.000967876	0.062137
ENSG00000267288	0.603447	0.00422834	0.141236
ENSG00000243587	0.603375	0.0164241	0.269366
ENSG00000091262	0.602405	0.00340842	0.1278
ENSG00000164188	0.602314	0.0243653	0.324712
ENSG00000258045	0.601957	0.00202966	0.0971868
ENSG00000243244	0.601953	0.00894322	0.205114
ENSG00000075643	0.601841	0.0322729	0.357682
ENSG00000157343	0.600818	0.0101518	0.217236
ENSG00000156313	0.600073	0.000571262	0.044136
ENSG00000261797	0.599663	0.0304846	0.351392
ENSG00000225969	0.599586	0.0471472	0.416082
ENSG00000214725	0.599023	0.0269751	0.335719
ENSG00000069535	0.59866	0.0132869	0.247049
ENSG00000214188	0.598528	0.00954938	0.210956
ENSG00000203952	0.598419	0.00227419	0.101652
ENSG00000275149	0.598137	0.0245167	0.325401
ENSG00000258920	0.597689	0.000885707	0.0585337
ENSG00000235078	0.597364	0.0024106	0.104078
ENSG00000150773	0.596875	0.00399551	0.138253
ENSG00000249852	0.596868	0.0204075	0.297933
ENSG00000167419	0.596825	0.0334641	0.362603
ENSG00000010626	0.596518	0.00190689	0.0932942
ENSG00000242562	0.59618	0.0169042	0.271603
ENSG00000215187	0.596155	0.0172403	0.273598
ENSG00000112981	0.595277	0.00721681	0.187988
ENSG00000253741	0.59339	0.0419295	0.396332
ENSG00000188383	0.592648	0.0253032	0.328408
ENSG00000275955	0.588988	0.0278569	0.340259
ENSG00000062282	0.588666	0.0361609	0.374479
ENSG00000077942	0.588302	0.0451663	0.410279
ENSG00000169962	0.588254	0.00743875	0.187988
ENSG00000256980	0.588017	0.0328147	0.360288
ENSG00000231966	0.587805	0.0119129	0.235999
ENSG00000150667	0.587125	0.00555924	0.162563
ENSG00000164920	0.587029	0.0357624	0.372545
ENSG00000158528	0.586929	0.0138451	0.249547
ENSG00000132517	0.585843	0.0405203	0.390942
ENSG00000256663	0.583026	0.0260544	0.330139
ENSG00000146005	0.582959	0.0320946	0.356784
ENSG00000146411	0.582894	0.00328069	0.124978
ENSG00000129151	0.582367	0.00269494	0.111688
ENSG00000223393	0.581744	0.0291244	0.34742
ENSG00000105948	0.581039	1.39303e-05	0.00346498
ENSG00000178053	0.580888	0.00584454	0.1671
ENSG00000259584	0.580104	0.0451885	0.410279
ENSG00000273056	0.579179	0.0468195	0.415607
ENSG00000157653	0.578885	0.0074534	0.187988
ENSG00000232104	0.577686	0.0020829	0.0981573
ENSG00000240204	0.577306	0.00362593	0.132077
ENSG00000111186	0.576947	0.00636505	0.174646
ENSG00000229666	0.576921	0.0136464	0.249033
ENSG00000166482	0.576353	0.0316099	0.354784
ENSG00000255150	0.576186	0.0067737	0.180389
ENSG00000119698	0.576002	0.0370947	0.376637
ENSG00000164070	0.57482	1.19662e-06	0.000557642
ENSG00000066185	0.574545	0.02343	0.31865
ENSG00000259146	0.57414	0.00484811	0.150886
ENSG00000203780	0.571867	0.0139214	0.24998
ENSG00000151575	0.570582	0.0031577	0.123034
ENSG00000146700	0.569919	0.00125936	0.0732149
ENSG00000168491	0.569696	0.0067268	0.179702
ENSG00000228661	0.569259	0.0130359	0.245426
ENSG00000120756	0.567907	0.004289	0.142094
ENSG00000250526	0.567701	0.0320946	0.356784
ENSG00000279879	0.567601	0.00174633	0.0880356
ENSG00000124097	0.56753	0.00192693	0.0935088
ENSG00000237356	0.567514	0.0470151	0.415883
ENSG00000164976	0.56744	0.0135149	0.24799
ENSG00000132259	0.564922	0.0493642	0.422446
ENSG00000214309	0.56485	2.83684e-05	0.00554917
ENSG00000102362	0.564596	0.00422631	0.141236
ENSG00000115339	0.56421	0.0379586	0.379573
ENSG00000267480	0.564143	0.0243333	0.324603
ENSG00000197893	0.563955	0.0482278	0.418651
ENSG00000164669	0.563688	0.0460793	0.412829
ENSG00000170085	0.563619	0.0138123	0.249443
ENSG00000196787	0.563355	0.012317	0.239005
ENSG00000184414	0.56272	0.025143	0.327994
ENSG00000183479	0.562451	0.0103372	0.218652
ENSG00000245468	0.562023	0.0259579	0.329484
ENSG00000171757	0.561711	0.00965627	0.212358
ENSG00000112964	0.560859	0.0328338	0.360288
ENSG00000267226	0.560561	0.0132402	0.247049
ENSG00000273305	0.559795	0.0433179	0.401443
ENSG00000255328	0.559709	0.0279371	0.340475
ENSG00000277203	0.559134	0.00346319	0.128622
ENSG00000255337	0.558387	0.0224458	0.311725
ENSG00000236682	0.558154	0.00534548	0.159464
ENSG00000255568	0.5573	0.0226684	0.313187
ENSG00000114670	0.557252	0.00232233	0.102838
ENSG00000169436	0.55656	0.0410095	0.392708
ENSG00000164512	0.556299	0.0148217	0.255221
ENSG00000196366	0.555251	0.0245675	0.325659
ENSG00000131401	0.554915	0.033992	0.364744
ENSG00000261033	0.554528	0.00211565	0.0987186
ENSG00000244491	0.553408	0.0295996	0.348722
ENSG00000280417	0.552783	0.00610782	0.171598
ENSG00000136014	0.552332	0.0389509	0.382598
ENSG00000227210	0.551423	0.00733238	0.187988
ENSG00000143153	0.55112	0.00512278	0.155304
ENSG00000258017	0.551049	0.00895142	0.205114
ENSG00000176732	0.550875	0.00147267	0.079724
ENSG00000161040	0.550594	0.00132947	0.0752496
ENSG00000231119	0.550365	0.0358958	0.372818
ENSG00000261431	0.55027	0.0498565	0.423931
ENSG00000102904	0.550217	0.0093657	0.209579
ENSG00000236018	0.549774	0.0370683	0.376637
ENSG00000186417	0.549551	0.0286446	0.343864
ENSG00000188783	0.548788	0.0388445	0.382568
ENSG00000272701	0.548198	0.0381007	0.379953
ENSG00000253958	0.548064	0.0479188	0.418167
ENSG00000197557	0.547801	0.000685302	0.0495561
ENSG00000099810	0.547576	0.0358526	0.372818
ENSG00000260266	0.546556	0.0220598	0.310127
ENSG00000177640	0.546216	0.00305363	0.121151
ENSG00000246662	0.545283	0.00413829	0.140613
ENSG00000229536	0.54498	0.0370327	0.376637
ENSG00000259088	0.544834	0.00486106	0.150886
ENSG00000248671	0.544646	0.00315488	0.123034
ENSG00000231437	0.544	0.0136161	0.249033
ENSG00000254389	0.543916	0.000220681	0.0231642
ENSG00000170324	0.543773	0.0380785	0.379953
ENSG00000091137	0.541737	0.0291342	0.34742
ENSG00000152661	0.541722	0.0277511	0.340044
ENSG00000223711	0.54114	0.0379276	0.379573
ENSG00000226174	0.54077	0.00639446	0.174815
ENSG00000174640	0.540498	0.0252146	0.328408
ENSG00000272944	0.539391	0.00951113	0.210593
ENSG00000100206	0.539245	0.0192732	0.289139
ENSG00000225756	0.538091	0.0380049	0.379778
ENSG00000273045	0.538086	0.0098584	0.214872
ENSG00000231359	0.537045	0.0195965	0.291604
ENSG00000259479	0.536915	0.01237	0.239293
ENSG00000136197	0.536727	2.15839e-05	0.00455886
ENSG00000185523	0.536494	0.00998142	0.21611
ENSG00000225411	0.536335	0.0312779	0.353732
ENSG00000272092	0.536116	0.0100486	0.216365
ENSG00000088002	0.536072	0.0475842	0.416914
ENSG00000139352	0.535977	0.0382437	0.380124
ENSG00000224238	0.535813	0.00730881	0.187988
ENSG00000228063	0.535526	0.00487104	0.150886
ENSG00000183549	0.534968	0.0412769	0.393719
ENSG00000249846	0.534832	0.0323528	0.358226
ENSG00000173852	0.534411	0.00111523	0.0676491
ENSG00000074803	0.533686	0.00710882	0.186346
ENSG00000165548	0.533621	0.0347514	0.367271
ENSG00000241764	0.533128	4.83355e-05	0.00794529
ENSG00000111319	0.532964	0.0295736	0.348722
ENSG00000270147	0.532678	0.0202759	0.297137
ENSG00000149212	0.532597	0.00437276	0.14294
ENSG00000233680	0.532143	0.0197433	0.292307
ENSG00000127325	0.532032	0.0385805	0.381175
ENSG00000247746	0.531972	0.0114932	0.230641
ENSG00000183196	0.531868	0.0156364	0.262475
ENSG00000171798	0.53131	0.0323825	0.358356
ENSG00000234694	0.531295	0.0475861	0.416914
ENSG00000181619	0.530804	0.000676544	0.049165
ENSG00000235527	0.530648	0.0252866	0.328408
ENSG00000159239	0.530398	0.000281203	0.0275194
ENSG00000236617	0.529784	0.0332869	0.362086
ENSG00000128965	0.528299	0.0122564	0.238618
ENSG00000275329	0.528272	0.00726451	0.187988
ENSG00000280057	0.528169	0.0396192	0.385798
ENSG00000269743	0.527478	0.00263681	0.110276
ENSG00000105854	0.526889	0.00157126	0.0822292
ENSG00000160323	0.526334	0.0101206	0.216883
ENSG00000205832	0.526292	0.00668382	0.179042
ENSG00000235720	0.526043	0.0326854	0.35954
ENSG00000223675	0.525814	0.0396833	0.386165
ENSG00000172955	0.525631	0.0370786	0.376637
ENSG00000279943	0.525223	0.00335834	0.126732
ENSG00000267662	0.524407	0.0415044	0.394473
ENSG00000205740	0.523805	0.0295836	0.348722
ENSG00000269896	0.523736	0.00893497	0.205114
ENSG00000258957	0.523621	0.0133974	0.247541
ENSG00000115884	0.523512	0.0310058	0.352925
ENSG00000198520	0.523454	0.0132625	0.247049
ENSG00000160190	0.522668	0.00302029	0.120479
ENSG00000240875	0.522184	0.0154884	0.260887
ENSG00000254718	0.521853	0.0278079	0.340171
ENSG00000251259	0.521523	0.00825717	0.198707
ENSG00000114805	0.52094	0.03358	0.363122
ENSG00000230183	0.520742	0.0377123	0.379354
ENSG00000205129	0.519705	0.0143272	0.25225
ENSG00000183044	0.519629	0.000524699	0.0411889
ENSG00000254224	0.519357	0.0382758	0.380124
ENSG00000119900	0.518873	0.013804	0.249443
ENSG00000245904	0.51879	0.00475378	0.149589
ENSG00000214102	0.51858	0.0253931	0.328408
ENSG00000239219	0.518521	0.0103094	0.218538
ENSG00000165115	0.51844	0.00032546	0.0298599
ENSG00000279415	0.518312	0.0213701	0.304579
ENSG00000163879	0.51818	0.00325488	0.124454
ENSG00000215237	0.517823	0.0142617	0.25225
ENSG00000107736	0.517612	0.0473463	0.416497
ENSG00000205794	0.517245	0.0357481	0.372545
ENSG00000115041	0.517201	0.0453204	0.411048
ENSG00000260259	0.516687	0.0364138	0.375672
ENSG00000066032	0.516158	0.0145878	0.253873
ENSG00000240137	0.516117	0.0410723	0.393118
ENSG00000221949	0.51601	0.00909887	0.206918
ENSG00000272831	0.515991	0.000806222	0.0553955
ENSG00000101333	0.515501	0.0455693	0.411181
ENSG00000227885	0.515432	0.0237457	0.320529
ENSG00000166924	0.51543	0.00729835	0.187988
ENSG00000169752	0.514836	0.040551	0.391076
ENSG00000157240	0.514023	0.00219821	0.100682
ENSG00000116299	0.513732	0.0334294	0.362603
ENSG00000226308	0.512128	0.0172328	0.273598
ENSG00000105792	0.51123	0.0206073	0.299176
ENSG00000173838	0.511128	0.0199317	0.294206
ENSG00000275765	0.510415	0.0194235	0.290205
ENSG00000263011	0.509669	0.0368939	0.376492
ENSG00000139835	0.509449	0.0187472	0.285034
ENSG00000230487	0.509282	0.000292178	0.0279619
ENSG00000175600	0.508792	0.00383944	0.135646
ENSG00000257283	0.507899	0.0108966	0.224232
ENSG00000149922	0.507894	0.0130659	0.245426
ENSG00000273473	0.507656	0.0366971	0.375973
ENSG00000235023	0.507427	0.0486702	0.419717
ENSG00000101605	0.507174	0.0435571	0.402486
ENSG00000203722	0.506555	0.0381305	0.379953
ENSG00000103021	0.506423	0.00627972	0.173246
ENSG00000106823	0.506307	0.0365637	0.375672
ENSG00000182722	0.505097	0.0218007	0.308326
ENSG00000265342	0.505075	0.0479476	0.41818
ENSG00000280079	0.505038	0.0473541	0.416497
ENSG00000226999	0.504779	0.0480107	0.418263
ENSG00000166908	0.50455	0.0104628	0.219569
ENSG00000225472	0.504168	0.0439301	0.404816
ENSG00000231768	0.503974	0.0318228	0.355945
ENSG00000246090	0.503552	0.00429781	0.142094
ENSG00000204052	0.503285	0.0217503	0.307892
ENSG00000144218	0.502293	0.0377861	0.379354
ENSG00000267355	0.501607	0.030446	0.351224
ENSG00000196659	0.501334	0.000287038	0.0277209
ENSG00000185920	0.500954	0.0382381	0.380124
ENSG00000246777	0.500695	0.0302304	0.350654
ENSG00000273355	0.499637	0.00586558	0.167313
ENSG00000128581	0.498903	4.114e-05	0.00706228
ENSG00000261652	0.498404	0.013387	0.247541
ENSG00000254154	0.497641	0.0368367	0.376434
ENSG00000271072	0.496076	0.0338979	0.364412
ENSG00000272468	0.494994	0.0420306	0.396757
ENSG00000247317	0.494872	0.0383695	0.380124
ENSG00000134716	0.494066	0.0471013	0.416082
ENSG00000138587	0.4926	0.013423	0.247541
ENSG00000279118	0.492324	0.018012	0.279809
ENSG00000272143	0.49232	0.00462445	0.147549
ENSG00000182165	0.49203	0.00347209	0.128709
ENSG00000175197	0.491646	0.0346823	0.366991
ENSG00000122966	0.491448	0.00892677	0.205114
ENSG00000280422	0.491044	0.0258935	0.329379
ENSG00000118690	0.490883	0.00100528	0.0636075
ENSG00000157399	0.490344	0.00418484	0.141221
ENSG00000137809	0.490309	0.0171117	0.272442
ENSG00000273391	0.49004	0.00815971	0.197332
ENSG00000176532	0.48977	0.0283893	0.342997
ENSG00000153531	0.489601	0.00779581	0.192223
ENSG00000175203	0.489162	0.0239312	0.322145
ENSG00000253978	0.489161	0.034408	0.366274
ENSG00000250990	0.489028	0.0453926	0.411181
ENSG00000227344	0.488923	0.0472971	0.416371
ENSG00000117477	0.488686	0.00233619	0.103019
ENSG00000106571	0.486248	0.0225306	0.312754
ENSG00000233585	0.48593	0.0188502	0.285107
ENSG00000237310	0.485713	0.00431898	0.142396
ENSG00000155324	0.485345	0.00972759	0.213288
ENSG00000121236	0.485327	0.0320513	0.356572
ENSG00000164542	0.485041	8.44055e-05	0.0119713
ENSG00000272562	0.484086	0.024464	0.325108
ENSG00000255121	0.483785	0.0147111	0.254853
ENSG00000176919	0.483411	0.0340398	0.364744
ENSG00000049540	0.482054	0.0262133	0.331096
ENSG00000233396	0.482013	0.00589288	0.167807
ENSG00000049769	0.482	2.85406e-05	0.00554917
ENSG00000270177	0.480916	0.0133508	0.247418
ENSG00000091622	0.480773	0.0262083	0.331096
ENSG00000119714	0.480451	0.0462996	0.413357
ENSG00000249755	0.478981	0.0402631	0.389681
ENSG00000259648	0.478921	0.0486555	0.419717
ENSG00000258701	0.478221	0.0129405	0.244728
ENSG00000086289	0.478208	0.00470293	0.14884
ENSG00000248727	0.477459	0.0165038	0.269936
ENSG00000167992	0.475996	0.0444021	0.406994
ENSG00000153790	0.475832	0.00201185	0.0969113
ENSG00000274528	0.474268	0.0175606	0.276223
ENSG00000271155	0.473515	0.0143514	0.252301
ENSG00000119280	0.473277	0.00969856	0.212889
ENSG00000164171	0.472754	0.0145328	0.253747
ENSG00000106025	0.472683	0.0345472	0.36677
ENSG00000256124	0.471891	0.00760299	0.190295
ENSG00000090534	0.471618	0.041211	0.393705
ENSG00000198416	0.470414	0.0116859	0.232601
ENSG00000157470	0.469537	0.0188686	0.285107
ENSG00000183833	0.469086	0.0387584	0.382104
ENSG00000214770	0.467991	0.0439855	0.404984
ENSG00000225766	0.467678	0.0302104	0.350654
ENSG00000213994	0.467602	0.0482093	0.418651
ENSG00000258457	0.46689	0.0147222	0.254853
ENSG00000164989	0.465891	0.00615527	0.17178
ENSG00000147400	0.465589	0.0109751	0.225279
ENSG00000269887	0.465434	0.0334487	0.362603
ENSG00000106003	0.465355	0.0315577	0.35463
ENSG00000122674	0.46499	0.000354169	0.0318958
ENSG00000229241	0.464349	0.0155233	0.261324
ENSG00000119636	0.463768	0.000657802	0.0481606
ENSG00000236334	0.463653	0.0264399	0.332441
ENSG00000074047	0.463573	0.0296379	0.348847
ENSG00000276043	0.463462	0.0491689	0.422086
ENSG00000264968	0.463401	0.0457081	0.411181
ENSG00000224418	0.463134	0.0402903	0.389747
ENSG00000242474	0.462384	0.000141057	0.0169033
ENSG00000273314	0.462021	9.91326e-05	0.0132908
ENSG00000044459	0.461669	0.00296297	0.119001
ENSG00000143603	0.461638	0.0286094	0.343864
ENSG00000132031	0.461323	0.0334827	0.362603
ENSG00000234998	0.460424	0.0487759	0.42013
ENSG00000270898	0.460036	0.0113452	0.228766
ENSG00000147003	0.459277	0.0162663	0.268596
ENSG00000160999	0.458938	0.0111004	0.226127
ENSG00000271849	0.458213	0.0466672	0.414805
ENSG00000204241	0.457587	0.0163846	0.269208
ENSG00000273024	0.457181	0.0219423	0.30957
ENSG00000226472	0.456577	0.0329773	0.360589
ENSG00000152078	0.455309	0.0421214	0.396847
ENSG00000100592	0.455283	0.00222304	0.100875
ENSG00000253669	0.455156	0.0233079	0.317834
ENSG00000225051	0.455144	0.00538236	0.15994
ENSG00000099866	0.454786	0.0238375	0.321324
ENSG00000182584	0.454159	0.0145706	0.253747
ENSG00000275263	0.45395	0.0243429	0.324603
ENSG00000139988	0.453786	0.0182774	0.282026
ENSG00000206168	0.453396	0.0306043	0.351492
ENSG00000171365	0.452027	0.00085904	0.05745
ENSG00000184949	0.451616	0.0244637	0.325108
ENSG00000230417	0.451199	0.0229401	0.314866
ENSG00000237004	0.450899	0.0348948	0.367861
ENSG00000080298	0.450313	0.0027388	0.112775
ENSG00000275450	0.450228	0.0275371	0.338983
ENSG00000184985	0.449742	0.0484132	0.419139
ENSG00000217275	0.449444	0.041879	0.396044
ENSG00000189221	0.449273	0.0137722	0.24944
ENSG00000272760	0.449178	0.0177634	0.277987
ENSG00000127990	0.449152	0.0320173	0.356464
ENSG00000078549	0.448517	0.0404052	0.390344
ENSG00000235478	0.447162	0.0241811	0.323727
ENSG00000105926	0.44685	0.00956977	0.211247
ENSG00000135314	0.446736	0.00441211	0.143609
ENSG00000165555	0.445631	0.00423339	0.141236
ENSG00000186889	0.444753	0.00746283	0.187988
ENSG00000247796	0.443626	0.0046352	0.147597
ENSG00000277150	0.442552	0.0311024	0.353186
ENSG00000205084	0.442293	0.0222811	0.310877
ENSG00000163545	0.441398	0.0371881	0.376646
ENSG00000226445	0.440031	0.0387316	0.381969
ENSG00000255537	0.439785	0.00967835	0.212685
ENSG00000230562	0.439715	0.0342846	0.365757
ENSG00000110002	0.438962	0.00773907	0.191633
ENSG00000228434	0.438192	0.0450601	0.40997
ENSG00000163406	0.43819	0.0136481	0.249033
ENSG00000153930	0.43666	0.00780236	0.192223
ENSG00000272444	0.435627	0.0386773	0.381818
ENSG00000106336	0.434641	0.0221089	0.310127
ENSG00000099849	0.434636	0.0286133	0.343864
ENSG00000155085	0.433671	0.00856615	0.201531
ENSG00000001630	0.433416	0.0499883	0.423931
ENSG00000001629	0.432709	0.00602016	0.169785
ENSG00000163491	0.432529	0.0305002	0.351435
ENSG00000273320	0.432363	0.0464608	0.413747
ENSG00000227908	0.432121	0.0272166	0.336727
ENSG00000231784	0.431642	0.00622071	0.172655
ENSG00000235159	0.431485	0.0499956	0.423931
ENSG00000158856	0.430987	0.0271973	0.336727
ENSG00000280789	0.429638	0.0257347	0.328943
ENSG00000186638	0.427428	0.0105004	0.22001
ENSG00000257167	0.42736	0.012962	0.244728
ENSG00000166046	0.426895	0.0168778	0.271579
ENSG00000233121	0.426586	0.019255	0.289139
ENSG00000244968	0.426253	0.00764229	0.190467
ENSG00000144061	0.425716	0.00360265	0.131883
ENSG00000254941	0.425455	0.00183436	0.0914345
ENSG00000267325	0.42481	0.0149623	0.256138
ENSG00000090530	0.424358	0.0380833	0.379953
ENSG00000230939	0.423768	0.0264752	0.332528
ENSG00000185010	0.423742	0.00378292	0.134742
ENSG00000204659	0.42367	0.0455295	0.411181
ENSG00000240401	0.423629	0.0305719	0.351492
ENSG00000258056	0.423361	0.00145311	0.0794447
ENSG00000198157	0.422104	0.0161228	0.267693
ENSG00000170468	0.421617	0.00876818	0.203659
ENSG00000087903	0.421412	0.010694	0.222533
ENSG00000124171	0.421111	0.00523738	0.157298
ENSG00000239467	0.421089	0.00766804	0.190623
ENSG00000139734	0.421051	0.00838095	0.199559
ENSG00000138696	0.419788	0.0200263	0.294692
ENSG00000276116	0.416996	0.0218251	0.308422
ENSG00000238098	0.416862	0.0382854	0.380124
ENSG00000224680	0.415723	0.0185457	0.283549
ENSG00000164985	0.41522	0.00213709	0.0989804
ENSG00000164404	0.414323	0.0120695	0.236548
ENSG00000141401	0.414287	0.0196482	0.291691
ENSG00000069712	0.413656	0.0143277	0.25225
ENSG00000243069	0.413605	0.018492	0.283355
ENSG00000261302	0.412825	0.0480022	0.418263
ENSG00000162755	0.412707	0.039504	0.384803
ENSG00000008282	0.411671	0.0030507	0.121151
ENSG00000127946	0.411544	0.0285368	0.343647
ENSG00000222000	0.411103	0.0495066	0.422967
ENSG00000249242	0.411101	0.0231547	0.316479
ENSG00000273027	0.410931	0.0495823	0.423165
ENSG00000173218	0.410824	0.0400283	0.388493
ENSG00000163346	0.410619	0.0345912	0.36677
ENSG00000165802	0.41001	0.00572631	0.165308
ENSG00000119333	0.409716	0.00204466	0.0973432
ENSG00000202474	0.409701	0.0462814	0.413357
ENSG00000231422	0.409395	0.0334797	0.362603
ENSG00000158615	0.409121	0.0267976	0.334448
ENSG00000196873	0.409091	0.0170445	0.272261
ENSG00000275763	0.407316	0.0413209	0.393719
ENSG00000123989	0.406332	0.0252378	0.328408
ENSG00000103599	0.406037	0.007783	0.192179
ENSG00000279792	0.405518	0.0305412	0.351492
ENSG00000169683	0.405062	0.00752823	0.188933
ENSG00000214595	0.40458	0.0253393	0.328408
ENSG00000281189	0.404232	0.0479185	0.418167
ENSG00000227855	0.403652	0.000108625	0.0141739
ENSG00000117245	0.403579	0.0305634	0.351492
ENSG00000189195	0.4026	0.0220991	0.310127
ENSG00000263884	0.402163	0.0488366	0.420447
ENSG00000228889	0.401171	0.0401498	0.389286
ENSG00000155816	0.400544	0.00255622	0.108018
ENSG00000226754	0.400537	0.0366344	0.375672
ENSG00000257337	0.399841	0.0127224	0.242735
ENSG00000232445	0.399697	0.0336052	0.363151
ENSG00000227733	0.399192	0.039324	0.383577
ENSG00000175643	0.399165	0.0344539	0.366497
ENSG00000229358	0.398601	0.0145024	0.25373
ENSG00000214184	0.398493	0.0270054	0.335954
ENSG00000147082	0.397768	0.035014	0.368847
ENSG00000196951	0.397532	0.0458786	0.412037
ENSG00000242159	0.397368	0.0244879	0.325166
ENSG00000188878	0.396984	0.0175361	0.276146
ENSG00000280670	0.396695	0.0489113	0.420741
ENSG00000188338	0.396403	0.0381684	0.379953
ENSG00000260325	0.396149	0.042233	0.396937
ENSG00000198417	0.395956	0.0298269	0.349416
ENSG00000275557	0.394972	0.0399223	0.387849
ENSG00000164818	0.393973	1.99462e-05	0.00433778
ENSG00000224616	0.393416	0.0273644	0.337986
ENSG00000103485	0.393042	0.0418838	0.396044
ENSG00000158457	0.391984	0.0260225	0.330019
ENSG00000204947	0.39179	0.000440006	0.0365953
ENSG00000196584	0.391658	0.0300809	0.350423
ENSG00000151023	0.390553	0.0298009	0.34941
ENSG00000280187	0.390205	0.00725552	0.187988
ENSG00000214194	0.390004	0.0038483	0.135796
ENSG00000223343	0.38972	0.0448266	0.409097
ENSG00000235652	0.38956	0.00675644	0.180166
ENSG00000238247	0.389214	0.0373217	0.377447
ENSG00000117155	0.389206	0.00913118	0.207044
ENSG00000255992	0.38786	0.0459972	0.412597
ENSG00000165113	0.387571	0.00228517	0.101652
ENSG00000181284	0.387391	0.00855005	0.201531
ENSG00000076716	0.386751	0.0202717	0.297137
ENSG00000272861	0.386694	0.0468278	0.415607
ENSG00000143919	0.386662	0.0185721	0.283549
ENSG00000107249	0.386262	0.0421848	0.396937
ENSG00000184154	0.386077	0.00980533	0.214192
ENSG00000238113	0.385374	0.0253687	0.328408
ENSG00000239556	0.3853	0.0450796	0.40997
ENSG00000149548	0.385273	0.0194737	0.29066
ENSG00000113594	0.384751	0.0407257	0.391766
ENSG00000106610	0.382635	0.0382988	0.380124
ENSG00000186409	0.382133	0.00892484	0.205114
ENSG00000106012	0.382115	0.00863336	0.202347
ENSG00000227268	0.382092	0.0143399	0.25225
ENSG00000106211	0.381176	0.0302784	0.350654
ENSG00000186976	0.37999	0.0326172	0.359344
ENSG00000154545	0.379832	0.0222003	0.310587
ENSG00000243667	0.37978	0.00238397	0.103821
ENSG00000106804	0.379713	0.0226949	0.313405
ENSG00000139946	0.379301	0.00801659	0.195319
ENSG00000166997	0.378031	0.0004435	0.0367816
ENSG00000233932	0.377757	0.03028	0.350654
ENSG00000267219	0.377604	0.0169422	0.271807
ENSG00000259349	0.377318	0.0325205	0.35907
ENSG00000143994	0.377137	0.0406922	0.391766
ENSG00000106299	0.37696	0.000468391	0.0380928
ENSG00000170264	0.375146	0.000273121	0.0269985
ENSG00000180155	0.374964	0.0389317	0.382598
ENSG00000113645	0.374831	0.0307087	0.351629
ENSG00000067208	0.374495	5.7521e-05	0.00903079
ENSG00000271380	0.373786	0.00737656	0.187988
ENSG00000240449	0.373707	0.00298663	0.119624
ENSG00000162174	0.372163	0.022154	0.310463
ENSG00000186496	0.372122	0.00597078	0.169205
ENSG00000234062	0.371133	0.0190248	0.28673
ENSG00000164897	0.369763	0.000886971	0.0585337
ENSG00000250510	0.36916	0.0275999	0.339159
ENSG00000158321	0.36896	0.00916632	0.207203
ENSG00000259826	0.368551	0.0181068	0.280674
ENSG00000230185	0.368019	0.0141865	0.25225
ENSG00000114473	0.36782	0.0413312	0.393719
ENSG00000132541	0.367173	0.0313888	0.353896
ENSG00000047578	0.36696	0.009843	0.214696
ENSG00000235374	0.366068	0.0332665	0.362085
ENSG00000166262	0.366064	0.00741066	0.187988
ENSG00000215068	0.365115	0.0256928	0.328943
ENSG00000122545	0.364501	0.00206158	0.0977803
ENSG00000240854	0.364187	0.0182805	0.282026
ENSG00000120256	0.363935	0.00133668	0.0753238
ENSG00000166925	0.363906	0.0265035	0.332528
ENSG00000144648	0.363681	0.0436773	0.402993
ENSG00000228653	0.363461	0.00980365	0.214192
ENSG00000173258	0.363234	0.0206881	0.299203
ENSG00000234899	0.363164	0.0234603	0.318699
ENSG00000236937	0.362964	0.0248982	0.327239
ENSG00000156172	0.362629	0.0103648	0.218801
ENSG00000245498	0.361852	0.0163951	0.269208
ENSG00000179029	0.361206	0.0100519	0.216365
[truncated: 1,723 more rows]

## Sheet: KEGG
Table S3-2: KEGG enrichment analysis on genes that were significantly upregulated in the WEE2-AS1-high group.
Pathway	GeneRatio	out (234)	Pvalue		All (8312)
Calcium signaling pathway	0.0659341	18	0.000673695		273
Tyrosine metabolism	0.153846	6	0.000698969		39
PI3K-Akt signaling pathway	0.0516854	23	0.00344115		445
Cholesterol metabolism	0.111111	6	0.00389656		54
ECM-receptor interaction	0.0879121	8	0.00398582		91
Transcriptional misregulation in cancers	0.0559701	15	0.00861165		268
Glycolysis / Gluconeogenesis	0.084507	6	0.0145721		71
Protein digestion and absorption	0.0721649	7	0.019298		97
Fat digestion and absorption	0.097561	4	0.0274588		41
Focal adhesion	0.0536585	11	0.0300009		205
Systemic lupus erythematosus		11	0.042631		217
Primary immunodeficiency		7	0.0450181		116
Rheumatoid arthritis		9	0.0460587		167
Intestinal immune network for IgA production		7	0.0583358		123
Adrenergic signaling in cardiomyocytes		8	0.0649174		152
Biosynthesis of amino acids		5	0.071379		79
Thiamine metabolism		2	0.0730974		16
PPAR signaling pathway		5	0.0744803		80
Taste transduction		5	0.077654		81
Purine metabolism		7	0.0863081		135
Wnt signaling pathway		8	0.0989398		167
Fc epsilon RI signaling pathway		7	0.102731		141
Nicotine addiction		3	0.107718		41
Steroid hormone biosynthesis		4	0.110025		65
Glycerolipid metabolism		4	0.110025		65
Phospholipase D signaling pathway		10	0.112005		229
Huntington disease		12	0.112899		288
GnRH secretion		4	0.119437		67
Hypertrophic cardiomyopathy (HCM)		5	0.121182		93
Leishmaniasis		7	0.127076		149
Tryptophan metabolism		3	0.132449		45
Neomycin, kanamycin and gentamicin biosynthesis		1	0.133085		5
Amphetamine addiction		4	0.13418		70
Arginine biosynthesis		2	0.145571		24
B cell receptor signaling pathway		7	0.147082		155
Phenylalanine, tyrosine and tryptophan biosynthesis		1	0.157505		6
Apoptosis - fly		1	0.157505		6
Glycosaminoglycan biosynthesis - heparan sulfate / heparin		2	0.16543		26
cAMP signaling pathway		9	0.177259		223
Arginine and proline metabolism		3	0.179773		52
Relaxin signaling pathway		6	0.180466		135
Alcoholism		8	0.184288		195
Cysteine and methionine metabolism		3	0.186878		53
Glucagon signaling pathway		5	0.192976		109
Dopaminergic synapse		6	0.193256		138
Ovarian Steroidogenesis		3	0.2013		55
Malaria		3	0.2013		55
Fc gamma R-mediated phagocytosis		7	0.202969		170
Staphylococcus aureus infection		7	0.215033		173
NF-kappa B signaling pathway		7	0.235702		178
Galactose metabolism		2	0.237676		33
Long-term depression		3	0.253533		62
Cardiac muscle contraction		4	0.253776		91
Complement and coagulation cascades		4	0.253776		91
Insulin secretion		4	0.253776		91
GABAergic synapse		4	0.259985		92
Regulation of lipolysis in adipocyte		3	0.261162		63
Gap junction		4	0.266223		93
Salivary secretion		4	0.266223		93
Retrograde endocannabinoid signaling		6	0.271337		155
Epstein-Barr virus infection		10	0.271566		282
Natural killer cell mediated cytotoxicity		7	0.278835		188
Starch and sucrose metabolism		2	0.279757		37
Ubiquinone and other terpenoid-quinone biosynthesis		1	0.290292		12
IL-17 signaling pathway		4	0.291431		97
Long-term potentiation		3	0.30742		69
Drug metabolism - cytochrome P450		3	0.315177		70
Glycerophospholipid metabolism		4	0.316945		101
Phagosome		8	0.321309		230
Pyruvate metabolism		2	0.321673		41
Circadian entrainment		4	0.323357		102
Bladder cancer		2	0.33207		42
Glycine, serine and threonine metabolism		2	0.342423		43
Bile secretion		3	0.346217		74
Central carbon metabolism in cancer		3	0.346217		74
Taurine and hypotaurine metabolism		1	0.348648		15
MAPK signaling pathway - fly		1	0.348648		15
MAPK signaling pathway		10	0.352582		304
Metabolism of xenobiotics by cytochrome P450		3	0.353964		75
Gastric acid secretion		3	0.369423		77
cGMP - PKG signaling pathway		6	0.370768		175
Metabolic pathways		46	0.377107		1554
Vasopressin-regulated water reabsorption		2	0.383272		47
Synaptic vesicle cycle		3	0.384816		79
Arrhythmogenic right ventricular cardiomyopathy (ARVC)		3	0.384816		79
Primary bile acid biosynthesis		1	0.384872		17
Nitrogen metabolism		1	0.384872		17
Axon regeneration		1	0.384872		17
Ras signaling pathway		8	0.407034		250
Pathogenic Escherichia coli infection		9	0.410722		285
Serotonergic synapse		4	0.413266		116
Selenocompound metabolism		1	0.41909		19
Cholinergic synapse		4	0.42598		118
Axon guidance		6	0.431457		187
ErbB signaling pathway		3	0.45275		88
Oxytocin signaling pathway		5	0.465494		159
Mannose type O-glycan biosyntheis		1	0.481943		23
Amyotrophic lateral sclerosis (ALS)		2	0.489174		58
Thyroid hormone signaling pathway		4	0.494401		129
Small cell lung cancer		3	0.496307		94
Renin-angiotensin system		1	0.496568		24
TGF-beta signaling pathway		3	0.510442		96
Vitamin digestion and absorption		1	0.510781		25
alpha-Linolenic acid metabolism		1	0.524595		26
Proximal tubule bicarbonate reclamation		1	0.538021		27
Collecting duct acid secretion		1	0.538021		27
Ascorbate and aldarate metabolism		1	0.551069		28
Melanogenesis		3	0.551557		102
Proteoglycans in cancer		6	0.553433		212
FoxO signaling pathway		4	0.553494		139
Prostate cancer		3	0.55821		103
Cortisol synthesis and secretion		2	0.558732		66
Endocrine resistance		3	0.564804		104
Apelin signaling pathway		4	0.564874		141
Pancreatic secretion		3	0.571338		105
Retinol metabolism		2	0.575041		68
Longevity regulating pathway - multiple species		2	0.575041		68
Linoleic acid metabolism		1	0.576075		30
Endocytosis		7	0.58584		256
Insulin signaling pathway		4	0.587152		145
Pentose phosphate pathway		1	0.588052		31
Antifolate resistance		1	0.588052		31
Tuberculosis		7	0.590001		257
Arachidonic acid metabolism		2	0.590907		70
Citrate cycle (TCA cycle)		1	0.599693		32
beta-Alanine metabolism		1	0.599693		32
Circadian rhythm		1	0.599693		32
Progesterone-mediated oocyte maturation		3	0.603089		110
p53 signaling pathway		2	0.606331		72
Thyroid hormone synthesis		2	0.621312		74
Autophagy - other eukaryotes		1	0.622		34
Cell adhesion molecules (CAMs)		4	0.629664		153
Pentose and glucuronate interconversions		1	0.632686		35
Fructose and mannose metabolism		1	0.632686		35
Prion diseases		1	0.632686		35
Melanoma		2	0.635851		76
Bacterial invasion of epithelial cells		2	0.642955		77
Propanoate metabolism		1	0.64307		36
Human papillomavirus infection		9	0.644551		346
Prolactin signaling pathway		2	0.649951		78
Glutamatergic synapse		3	0.65623		119
HIF-1 signaling pathway		3	0.667324		121
Carbon metabolism		3	0.678156		123
Neurotrophin signaling pathway		3	0.693914		126
Aldosterone-regulated sodium reabsorption		1	0.699516		42
Chemical carcinogenesis		2	0.70205		86
Ferroptosis		1	0.708018		43
Cell cycle		3	0.709086		129
Fatty acid degradation		1	0.732114		46
Vascular smooth muscle contraction		3	0.737696		135
Regulation of actin cytoskeleton		5	0.751133		221
Ether lipid metabolism		1	0.754229		49
Type II diabetes mellitus		1	0.761189		50
Carbohydrate digestion and absorption		1	0.761189		50
Estrogen signaling pathway		3	0.764044		141
Amino sugar and nucleotide sugar metabolism		1	0.767953		51
Aldosterone synthesis and secretion		2	0.772893		99
Spinocerebellar ataxia		2	0.777685		100
Endocrine and other factor-regulated calcium reabsorption		1	0.787121		54
AGE-RAGE signaling pathway in diabetic complications		2	0.791536		103
C-type lectin receptor signaling pathway		2	0.812939		108
Notch signaling pathway		1	0.815627		59
Parathyroid hormone synthesis, secretion and action		2	0.816978		109
Pyrimidine metabolism		1	0.820854		60
Hippo signaling pathway		3	0.830427		159
Insulin resistance		2	0.836027		114
Lysine degradation		1	0.840329		64
Cytosolic DNA-sensing pathway		1	0.840329		64
Basal cell carcinoma		1	0.840329		64
mTOR signaling pathway		3	0.842806		163
Cushing syndrome		3	0.842806		163
Mitophagy - animal		1	0.857696		68
Cytokine-cytokine receptor interaction		6	0.859085		302
Pathways in cancer		12	0.860933		552
Jak-STAT signaling pathway		3	0.865242		171
Adipocytokine signaling pathway		1	0.86566		70
Epithelial cell signaling in Helicobacter pylori infection		1	0.86566		70
Inflammatiory bowel disease (IBD)		1	0.86566		70
Hepatocellular carcinoma		3	0.86784		172
Adherens junction		1	0.87318		72
Acute myeloid leukemia		1	0.87318		72
AMPK signaling pathway		2	0.874653		126
Inositol phosphate metabolism		1	0.883682		75
Platinum drug resistance		1	0.883682		75
Renal cell carcinoma		1	0.883682		75
Rap1 signaling pathway		4	0.885216		226
Platelet activation		2	0.885548		130
HTLV-I infection		4	0.895092		231
RNA degradation		1	0.896349		79
Glioma		1	0.896349		79
Chronic myeloid leukemia		1	0.896349		79
Oocyte meiosis		2	0.906942		139
EGFR tyrosine kinase inhibitor resistance		1	0.91282		85
Spliceosome		2	0.915201		143
Peroxisome		1	0.9153		86
Oxidative phosphorylation		2	0.919069		145
Chemokine signaling pathway		3	0.919914		197
Thermogenesis		4	0.920396		246
Signaling pathways regulating pluripotency of stem cells		2	0.928027		150
GnRH signaling pathway		1	0.932768		94
Colorectal cancer		1	0.932768		94
Gastric cancer		2	0.932946		153
Longevity regulating pathway - mammal		1	0.934682		95
Parkinson disease		2	0.936047		155
Viral carcinogenesis		3	0.937585		209
mRNA surveillance pathway		1	0.941812		99
Viral protein interaction with cytokine and cytokine receptor		1	0.945081		101
Phosphatidylinositol signaling system		1	0.946646		102
RNA transport		2	0.949621		165
Cellular senescence		2	0.950817		166
Choline metabolism in cancer		1	0.95383		107
Salmonella infection		3	0.95462		224
Chagas disease (American trypanosomiasis)		1	0.956426		109
Th17 cell differentiation		1	0.96119		113
Toxoplasmosis		1	0.96119		113
MicroRNAs in cancer		2	0.961378		176
TNF signaling pathway		1	0.962298		114
Influenza A		2	0.964099		179
Leukocyte transendothelial migration		1	0.966422		118
Growth hormone synthesis, secretion and action		1	0.971782		124
Sphingolipid signaling pathway		1	0.972588		125
Yersinia infection		1	0.974872		128
Shigellosis		3	0.974882		251
Fluid shear stress and atherosclerosis		1	0.983265		142
Ubiquitin mediated proteolysis		1	0.984662		145
Autophagy - animal		1	0.986346		149
Breast cancer		1	0.988862		156
Human cytomegalovirus infection		2	0.990923		234
Necroptosis		1	0.991915		167
Hepatitis B		1	0.991915		167
Alzheimer disease		4	0.992129		359
Tight junction		1	0.993782		176
Herpes simplex infection		5	0.999776		573
Olfactory transduction		1	0.999998		444
