# Supplementary material for: The N6-methyladenosine-mediated lncRNA WEE2-AS1 promotes glioblastoma progression by stabilizing RPN2
Source: Theranostics. 2022 Aug 29;12(14):6363–79. doi: 10.7150/thno.74600 (PMC9475453; doi:10.7150/thno.74600)
Supplement: Supplementary file 1 — Supplementary materials and methods, figures and tables. [file thnov12p6363s1.zip › Supplementary Table S6.xlsx]

## Sheet: drugCor_cellminer
Table S6: Drugs significantly associated with WEE2-AS1
Drug	cor	pvalue
Dasatinib	-0.440278	0.00043108
Dimethylaminoparthenolide	0.256776	0.0476494
Nelarabine	0.260454	0.0444453
Fulvestrant	0.26183	0.0432935
Celecoxib	0.268134	0.0383246
Batracylin	0.27172	0.0357156
Epirubicin	0.274321	0.0339172
Dromostanolone Propionate	0.278149	0.0314078
Elesclomol	0.28602	0.0267322
Belinostat	0.296661	0.0213542
Bendamustine	0.298624	0.0204693
Ifosfamide	0.30236	0.018872
Pyrazoloacridine	0.310923	0.0156062
XK-469	0.332742	0.00938592
Oxaliplatin	0.35826	0.00494423
Palbociclib	0.365776	0.00405301
Imiquimod	0.386051	0.00231535
Isotretinoin	0.442875	0.00039487
Megestrol acetate	0.443313	0.000389043
Fluphenazine	0.479574	0.000105747
